# Supplementary material for: 2-Chloro-N-(2,6-dimethyl­phen­yl)benzamide
Source: Acta Crystallogr Sect E Struct Rep Online. 2012 Apr 18;68(Pt 5):o1408. doi: 10.1107/S1600536812015607 (PMC3344534; doi:10.1107/S1600536812015607)
Supplement: Supplementary file 1 [file e-68-o1408-sup1.cif]

##############################################################################
#                                                                            #
# This CIF contains the data in a paper accepted for publication in          #
# Acta Crystallographica Section E. It conforms to the requirements of       #
# Notes for Authors for Acta Crystallographica Section E, and has been       #
# peer reviewed under the auspices of the IUCr Commission on Journals.       #
#                                                                            #
# Full details of the Crystallographic Information File format               #
# are given in the paper "The Crystallographic Information File (CIF):       #
# a New Standard Archive File for Crystallography" by S. R. Hall, F. H.      #
# Allen and I. D. Brown [Acta Cryst. (1991), A47, 655-685].                  #
#                                                                            #
# The current version of the core CIF dictionary is obtainable from          #
# ftp://ftp.iucr.org/pub/cif_core.dic.                                       #
#                                                                            #
# Software is freely available for graphical display of the structure(s)     #
# in this CIF. For information consult the CIF software page                 #
# http://www.iucr.org/resources/cif/software.                                #
#                                                                            #
# This file may be used for bona fide research purposes within the           #
# scientific community so long as proper attribution is given to the journal # 
# article from which it was obtained.                                        #
#                                                                            #
##############################################################################
data_global
_journal_date_recd_electronic     2012-03-29
_journal_date_accepted     2012-04-10
_journal_name_full     'Acta Crystallographica, Section E'
_journal_year     2012
_journal_volume     68
_journal_issue      5
_journal_page_first     o1408
_journal_page_last     o1408
_journal_paper_category     QO
_journal_paper_doi     10.1107/S1600536812015607
_journal_coeditor_code     BT5865
_publ_contact_author_name     'Prof. B. Thimme Gowda'
_publ_contact_author_address
;
  Department of Chemistry
  Mangalore University
  Mangalagangotri 574 199
  Mangalore, India
;
_publ_contact_author_email     gowdabt@yahoo.com
_publ_contact_author_fax     '91 824 2287367'
_publ_contact_author_phone     '91 824 2287262'
_publ_section_title
;
2-Chloro-<i>N</i>-(2,6-dimethylphenyl)benzamide
;
loop_
    _publ_author_name
    _publ_author_address
    'Vinola Z. Rodrigues'
; Department of Chemistry
  Mangalore University
  Mangalagangotri 574 199
  Mangalore, India
;
    'B. Thimme Gowda'
; Department of Chemistry
  Mangalore University
  Mangalagangotri 574 199
  Mangalore, India
;
    'J\'ulius Siv\'y '
; Institute of Mathematics and Physics
  Faculty of Mechanical Engineering STU
  N\'amestie Slobody 17
  SK-812 37 Bratislava
  Slovak Republic
;
    'Viktor Vr\'abel'
; Institute of Physical Chemistry and Chemical Physics
  Slovak University of Technology
  Radlinsk\'eho 9
  SK-812 37 Bratislava
  Slovak Republic
;
    'Jozef Ko\<z\'i\<sek'
; Institute of Physical Chemistry and Chemical Physics
  Slovak University of Technology
  Radlinsk\'eho 9
  SK-812 37 Bratislava
  Slovak Republic
;
data_I
_chemical_name_systematic
;
2-Chloro-<i>N</i>-(2,6-dimethylphenyl)benzamide
;
_chemical_name_common     ?
_chemical_formula_moiety     'C15 H14 Cl N O'
_chemical_formula_sum     'C15 H14 Cl N O'
_chemical_formula_iupac     'C15 H14 Cl N O'
_chemical_formula_weight     259.72
_chemical_melting_point     ?
_symmetry_cell_setting     monoclinic
_symmetry_space_group_name_H-M     'P 21/n'
_symmetry_space_group_name_Hall     '-P 2yn'
loop_
    _symmetry_equiv_pos_as_xyz
    'x, y, z'
    'x+1/2, -y+1/2, z+1/2'
    '-x, -y, -z'
    '-x-1/2, y-1/2, -z-1/2'
_cell_length_a     4.8322(3)
_cell_length_b     12.7817(10)
_cell_length_c     21.8544(12)
_cell_angle_alpha     90
_cell_angle_beta     90.778(5)
_cell_angle_gamma     90
_cell_volume     1349.69(15)
_cell_formula_units_Z     4
_cell_measurement_reflns_used     3462
_cell_measurement_theta_min     3.686
_cell_measurement_theta_max     29.4964
_cell_measurement_temperature     295(2)
_exptl_crystal_description     Rod
_exptl_crystal_colour     colourless
_exptl_crystal_size_max     0.51
_exptl_crystal_size_mid     0.30
_exptl_crystal_size_min     0.11
_exptl_crystal_density_diffrn     1.278
_exptl_crystal_density_method     'not measured'
_exptl_crystal_F_000     544
_exptl_absorpt_coefficient_mu     0.27
_exptl_absorpt_correction_type     analytical
_exptl_absorpt_process_details
;
[CrysAlis RED (Oxford Diffraction, 2009),
based on expressions derived by Clark & Reid (1995)]
;
_exptl_absorpt_correction_T_min     0.907
_exptl_absorpt_correction_T_max     0.971
_diffrn_ambient_temperature     295(2)
_diffrn_radiation_type     MoK\a
_diffrn_radiation_wavelength     0.71073
_diffrn_radiation_monochromator     graphite
_diffrn_measurement_device_type     'Oxford Diffraction Xcalibur Ruby Gemini'
_diffrn_measurement_method     '\w scans'
_diffrn_detector_area_resol_mean     10.434
_diffrn_reflns_number     18665
_diffrn_reflns_av_R_equivalents     0.0808
_diffrn_reflns_theta_min     4.24
_diffrn_reflns_theta_max     25.34
_diffrn_reflns_theta_full     25.00
_diffrn_measured_fraction_theta_max     0.996
_diffrn_measured_fraction_theta_full     0.996
_diffrn_reflns_limit_h_min     -5
_diffrn_reflns_limit_h_max     5
_diffrn_reflns_limit_k_min     -15
_diffrn_reflns_limit_k_max     15
_diffrn_reflns_limit_l_min     -26
_diffrn_reflns_limit_l_max     26
_refine_special_details
;
Refinement of <i>F</i>^2^ against ALL reflections. The weighted <i>R</i>-factor
<i>wR</i> and goodness of fit <i>S</i> are based on <i>F</i>^2^, conventional
<i>R</i>-factors <i>R</i> are based on <i>F</i>, with <i>F</i> set to zero for
negative <i>F</i>^2^. The threshold expression of <i>F</i>^2^ >
\s(<i>F</i>^2^) is used only for calculating <i>R</i>-factors(gt) <i>etc</i>.
and is not relevant to the choice of reflections for refinement.
<i>R</i>-factors based on <i>F</i>^2^ are statistically about twice as large
as those based on <i>F</i>, and <i>R</i>- factors based on ALL data will be
even larger.
;
_reflns_number_total     2469
_reflns_number_gt     1735
_reflns_threshold_expression     I>2sigma(I)
_refine_ls_structure_factor_coef     Fsqd
_refine_ls_matrix_type     full
_refine_ls_R_factor_all     0.1187
_refine_ls_R_factor_gt     0.0924
_refine_ls_wR_factor_ref     0.2481
_refine_ls_goodness_of_fit_ref     1.115
_refine_ls_restrained_S_all     1.115
_refine_ls_number_reflns     2469
_refine_ls_number_parameters     168
_refine_ls_number_restraints     1
_refine_ls_hydrogen_treatment     mixed
_refine_ls_weighting_scheme     calc
_refine_ls_weighting_details
         'calc w=1/[\s^2^(Fo^2^)+(0.0800P)^2^+2.4052P] where P=(Fo^2^+2Fc^2^)/3'
_atom_sites_solution_hydrogens     geom
_atom_sites_solution_primary     direct
_atom_sites_solution_secondary     difmap
_refine_ls_shift/su_max     0
_refine_ls_shift/su_mean     0
_refine_diff_density_max     0.499
_refine_diff_density_min     -0.267
_refine_ls_extinction_method     none
loop_
    _atom_type_symbol
    _atom_type_description
    _atom_type_scat_dispersion_real
    _atom_type_scat_dispersion_imag
    _atom_type_scat_source
    C C 0.0033 0.0016 'International Tables Vol C Tables 4.2.6.8 and 6.1.1.4'
    H H 0 0 'International Tables Vol C Tables 4.2.6.8 and 6.1.1.4'
    N N 0.0061 0.0033 'International Tables Vol C Tables 4.2.6.8 and 6.1.1.4'
    O O 0.0106 0.006 'International Tables Vol C Tables 4.2.6.8 and 6.1.1.4'
    Cl Cl 0.1484 0.1585 'International Tables Vol C Tables 4.2.6.8 and 6.1.1.4'
_computing_data_collection     '<i>CrysAlis CCD</i> (Oxford Diffraction, 2009)'
_computing_cell_refinement     '<i>CrysAlis CCD</i> (Oxford Diffraction, 2009)'
_computing_data_reduction     '<i>CrysAlis RED</i> (Oxford Diffraction, 2009)'
_computing_structure_solution     '<i>SHELXS97</i> (Sheldrick, 2008)'
_computing_structure_refinement     '<i>SHELXL97</i> (Sheldrick, 2008)'
_computing_molecular_graphics     '<i>ORTEP-3</i> (Farrugia, 1997)'
_computing_publication_material
;
<i>SHELXL97</i> (Sheldrick, 2008), <i>PLATON</i> (Spek, 2009)
and <i>WinGX</i>
(Farrugia, 1999)
;
loop_
    _atom_site_type_symbol
    _atom_site_label
    _atom_site_fract_x
    _atom_site_fract_y
    _atom_site_fract_z
    _atom_site_U_iso_or_equiv
    _atom_site_adp_type
    _atom_site_calc_flag
    _atom_site_refinement_flags
    _atom_site_occupancy
    _atom_site_disorder_assembly
    _atom_site_disorder_group
    C C1 0.5223(8) 0.2456(4) 0.47475(19) 0.0494(10) Uani d . 1 . .
    C C2 0.3612(11) 0.3360(4) 0.4743(2) 0.0660(13) Uani d . 1 . .
    C C3 0.3033(14) 0.3824(5) 0.5300(3) 0.0892(19) Uani d . 1 . .
    H H3 0.1927 0.4419 0.5307 0.107 Uiso calc R 1 . .
    C C4 0.4038(14) 0.3431(5) 0.5834(3) 0.094(2) Uani d . 1 . .
    H H4 0.3632 0.3761 0.6202 0.113 Uiso calc R 1 . .
    C C5 0.5672(11) 0.2539(5) 0.5836(2) 0.0720(15) Uani d . 1 . .
    H H5 0.6349 0.2271 0.6204 0.086 Uiso calc R 1 . .
    C C6 0.6293(9) 0.2050(4) 0.5296(2) 0.0528(11) Uani d . 1 . .
    C C7 0.8109(11) 0.1086(4) 0.5297(2) 0.0720(15) Uani d . 1 . .
    H H7A 0.8096 0.0771 0.5696 0.108 Uiso calc R 1 . .
    H H7B 0.9967 0.1281 0.5197 0.108 Uiso calc R 1 . .
    H H7C 0.7417 0.0596 0.5 0.108 Uiso calc R 1 . .
    C C8 0.2532(14) 0.3832(4) 0.4152(3) 0.0830(17) Uani d . 1 . .
    H H8A 0.2349 0.4575 0.42 0.124 Uiso calc R 1 . .
    H H8B 0.0759 0.3534 0.4052 0.124 Uiso calc R 1 . .
    H H8C 0.3803 0.3685 0.3829 0.124 Uiso calc R 1 . .
    C C9 0.3874(8) 0.1464(3) 0.38474(18) 0.0438(10) Uani d . 1 . .
    C C10 0.4897(8) 0.0847(4) 0.3306(2) 0.0533(11) Uani d . 1 . .
    C C11 0.6640(10) 0.0015(4) 0.3394(2) 0.0661(13) Uani d . 1 . .
    H H11 0.7286 -0.0141 0.3786 0.079 Uiso calc R 1 . .
    C C12 0.7455(13) -0.0601(5) 0.2903(3) 0.0911(19) Uani d . 1 . .
    H H12 0.8633 -0.1166 0.2968 0.109 Uiso calc R 1 . .
    C C13 0.6524(15) -0.0373(6) 0.2326(3) 0.097(2) Uani d . 1 . .
    H H13 0.7055 -0.0789 0.1998 0.116 Uiso calc R 1 . .
    C C14 0.4789(14) 0.0476(6) 0.2226(3) 0.0887(19) Uani d . 1 . .
    H H14 0.4174 0.0643 0.1833 0.106 Uiso calc R 1 . .
    C C15 0.3997(10) 0.1063(4) 0.2718(2) 0.0649(13) Uani d . 1 . .
    N N1 0.5818(7) 0.1927(3) 0.41875(15) 0.0460(9) Uani d D 1 . .
    H H1 0.756(4) 0.180(4) 0.415(2) 0.055 Uiso d D 1 . .
    O O1 0.1424(6) 0.1494(3) 0.39531(15) 0.0656(10) Uani d . 1 . .
    Cl Cl1 0.1880(4) 0.21406(14) 0.25687(7) 0.0994(7) Uani d . 1 . .
loop_
    _atom_site_aniso_label
    _atom_site_aniso_U_11
    _atom_site_aniso_U_22
    _atom_site_aniso_U_33
    _atom_site_aniso_U_12
    _atom_site_aniso_U_13
    _atom_site_aniso_U_23
    C1 0.050(2) 0.053(3) 0.045(2) 0.0038(19) 0.0043(18) -0.0021(19)
    C2 0.079(3) 0.063(3) 0.057(3) 0.019(3) 0.001(2) 0.000(2)
    C3 0.119(5) 0.076(4) 0.073(4) 0.039(4) 0.007(3) -0.022(3)
    C4 0.127(5) 0.096(5) 0.061(4) 0.029(4) 0.013(3) -0.028(3)
    C5 0.086(3) 0.089(4) 0.041(3) 0.002(3) -0.001(2) -0.006(3)
    C6 0.056(2) 0.056(3) 0.046(2) 0.004(2) 0.0018(19) -0.002(2)
    C7 0.079(3) 0.082(4) 0.055(3) 0.018(3) -0.009(2) 0.007(3)
    C8 0.118(5) 0.065(3) 0.066(3) 0.033(3) -0.004(3) 0.006(3)
    C9 0.041(2) 0.052(3) 0.039(2) 0.0011(18) -0.0020(16) 0.0078(18)
    C10 0.042(2) 0.070(3) 0.048(2) -0.005(2) 0.0017(18) -0.005(2)
    C11 0.061(3) 0.070(3) 0.067(3) 0.001(3) 0.002(2) -0.016(3)
    C12 0.087(4) 0.079(4) 0.107(5) 0.007(3) 0.012(4) -0.036(4)
    C13 0.110(5) 0.108(5) 0.073(4) -0.019(4) 0.020(4) -0.046(4)
    C14 0.101(4) 0.112(5) 0.053(3) -0.019(4) 0.000(3) -0.019(3)
    C15 0.068(3) 0.074(3) 0.052(3) -0.012(3) 0.004(2) -0.003(2)
    N1 0.0393(17) 0.056(2) 0.0428(19) 0.0052(16) 0.0047(15) -0.0015(16)
    O1 0.0413(17) 0.093(3) 0.062(2) 0.0015(16) 0.0020(14) -0.0100(18)
    Cl1 0.1313(14) 0.1054(13) 0.0612(9) 0.0210(10) -0.0121(8) 0.0189(8)
_geom_special_details
;
All e.s.d.'s (except the e.s.d. in the dihedral angle between two l.s. planes)
are estimated using the full covariance matrix. The cell e.s.d.'s are taken
into account individually in the estimation of e.s.d.'s in distances, angles
and torsion angles; correlations between e.s.d.'s in cell parameters are only
used when they are defined by crystal symmetry. An approximate (isotropic)
treatment of cell e.s.d.'s is used for estimating e.s.d.'s involving l.s.
planes.
;
loop_
    _geom_bond_atom_site_label_1
    _geom_bond_atom_site_label_2
    _geom_bond_site_symmetry_2
    _geom_bond_distance
    _geom_bond_publ_flag
    C1 C2 . 1.394(6) ?
    C1 C6 . 1.398(6) ?
    C1 N1 . 1.431(5) ?
    C2 C3 . 1.386(7) ?
    C2 C8 . 1.511(7) ?
    C3 C4 . 1.355(9) ?
    C3 H3 . 0.93 ?
    C4 C5 . 1.387(8) ?
    C4 H4 . 0.93 ?
    C5 C6 . 1.373(7) ?
    C5 H5 . 0.93 ?
    C6 C7 . 1.512(7) ?
    C7 H7A . 0.96 ?
    C7 H7B . 0.96 ?
    C7 H7C . 0.96 ?
    C8 H8A . 0.96 ?
    C8 H8B . 0.96 ?
    C8 H8C . 0.96 ?
    C9 O1 . 1.210(5) ?
    C9 N1 . 1.329(5) ?
    C9 C10 . 1.511(6) ?
    C10 C11 . 1.369(7) ?
    C10 C15 . 1.379(7) ?
    C11 C12 . 1.392(8) ?
    C11 H11 . 0.93 ?
    C12 C13 . 1.365(10) ?
    C12 H12 . 0.93 ?
    C13 C14 . 1.387(9) ?
    C13 H13 . 0.93 ?
    C14 C15 . 1.370(8) ?
    C14 H14 . 0.93 ?
    C15 Cl1 . 1.744(6) ?
    N1 H1 . 0.860(19) ?
loop_
    _geom_angle_atom_site_label_1
    _geom_angle_atom_site_label_2
    _geom_angle_atom_site_label_3
    _geom_angle_site_symmetry_1
    _geom_angle_site_symmetry_3
    _geom_angle
    _geom_angle_publ_flag
    C2 C1 C6 . . 120.9(4) ?
    C2 C1 N1 . . 120.3(4) ?
    C6 C1 N1 . . 118.8(4) ?
    C3 C2 C1 . . 117.9(5) ?
    C3 C2 C8 . . 120.6(5) ?
    C1 C2 C8 . . 121.5(4) ?
    C4 C3 C2 . . 121.6(5) ?
    C4 C3 H3 . . 119.2 ?
    C2 C3 H3 . . 119.2 ?
    C3 C4 C5 . . 120.2(5) ?
    C3 C4 H4 . . 119.9 ?
    C5 C4 H4 . . 119.9 ?
    C6 C5 C4 . . 120.3(5) ?
    C6 C5 H5 . . 119.9 ?
    C4 C5 H5 . . 119.9 ?
    C5 C6 C1 . . 119.0(4) ?
    C5 C6 C7 . . 120.2(4) ?
    C1 C6 C7 . . 120.8(4) ?
    C6 C7 H7A . . 109.5 ?
    C6 C7 H7B . . 109.5 ?
    H7A C7 H7B . . 109.5 ?
    C6 C7 H7C . . 109.5 ?
    H7A C7 H7C . . 109.5 ?
    H7B C7 H7C . . 109.5 ?
    C2 C8 H8A . . 109.5 ?
    C2 C8 H8B . . 109.5 ?
    H8A C8 H8B . . 109.5 ?
    C2 C8 H8C . . 109.5 ?
    H8A C8 H8C . . 109.5 ?
    H8B C8 H8C . . 109.5 ?
    O1 C9 N1 . . 124.4(4) ?
    O1 C9 C10 . . 119.8(4) ?
    N1 C9 C10 . . 115.7(3) ?
    C11 C10 C15 . . 118.2(5) ?
    C11 C10 C9 . . 120.2(4) ?
    C15 C10 C9 . . 121.6(4) ?
    C10 C11 C12 . . 120.7(6) ?
    C10 C11 H11 . . 119.6 ?
    C12 C11 H11 . . 119.6 ?
    C13 C12 C11 . . 119.9(6) ?
    C13 C12 H12 . . 120 ?
    C11 C12 H12 . . 120 ?
    C12 C13 C14 . . 120.2(6) ?
    C12 C13 H13 . . 119.9 ?
    C14 C13 H13 . . 119.9 ?
    C15 C14 C13 . . 118.7(6) ?
    C15 C14 H14 . . 120.7 ?
    C13 C14 H14 . . 120.7 ?
    C14 C15 C10 . . 122.3(6) ?
    C14 C15 Cl1 . . 117.1(5) ?
    C10 C15 Cl1 . . 120.6(4) ?
    C9 N1 C1 . . 122.7(3) ?
    C9 N1 H1 . . 124(3) ?
    C1 N1 H1 . . 112(3) ?
loop_
    _geom_torsion_atom_site_label_1
    _geom_torsion_atom_site_label_2
    _geom_torsion_atom_site_label_3
    _geom_torsion_atom_site_label_4
    _geom_torsion_site_symmetry_1
    _geom_torsion_site_symmetry_2
    _geom_torsion_site_symmetry_3
    _geom_torsion_site_symmetry_4
    _geom_torsion
    _geom_torsion_publ_flag
    C6 C1 C2 C3 . . . . -2.0(8) ?
    N1 C1 C2 C3 . . . . 178.2(5) ?
    C6 C1 C2 C8 . . . . 177.6(5) ?
    N1 C1 C2 C8 . . . . -2.2(8) ?
    C1 C2 C3 C4 . . . . 1.4(10) ?
    C8 C2 C3 C4 . . . . -178.2(7) ?
    C2 C3 C4 C5 . . . . -0.6(11) ?
    C3 C4 C5 C6 . . . . 0.3(10) ?
    C4 C5 C6 C1 . . . . -0.9(8) ?
    C4 C5 C6 C7 . . . . 179.1(5) ?
    C2 C1 C6 C5 . . . . 1.8(7) ?
    N1 C1 C6 C5 . . . . -178.4(4) ?
    C2 C1 C6 C7 . . . . -178.2(5) ?
    N1 C1 C6 C7 . . . . 1.6(7) ?
    O1 C9 C10 C11 . . . . -117.8(5) ?
    N1 C9 C10 C11 . . . . 60.8(6) ?
    O1 C9 C10 C15 . . . . 58.5(6) ?
    N1 C9 C10 C15 . . . . -122.9(5) ?
    C15 C10 C11 C12 . . . . -0.6(7) ?
    C9 C10 C11 C12 . . . . 175.8(5) ?
    C10 C11 C12 C13 . . . . 0.3(9) ?
    C11 C12 C13 C14 . . . . 0.6(10) ?
    C12 C13 C14 C15 . . . . -1.2(10) ?
    C13 C14 C15 C10 . . . . 0.9(9) ?
    C13 C14 C15 Cl1 . . . . 178.6(5) ?
    C11 C10 C15 C14 . . . . 0.0(7) ?
    C9 C10 C15 C14 . . . . -176.4(5) ?
    C11 C10 C15 Cl1 . . . . -177.6(4) ?
    C9 C10 C15 Cl1 . . . . 6.0(6) ?
    O1 C9 N1 C1 . . . . 4.6(7) ?
    C10 C9 N1 C1 . . . . -173.9(4) ?
    C2 C1 N1 C9 . . . . -65.8(6) ?
    C6 C1 N1 C9 . . . . 114.4(5) ?
loop_
    _geom_hbond_atom_site_label_D
    _geom_hbond_atom_site_label_H
    _geom_hbond_atom_site_label_A
    _geom_hbond_site_symmetry_A
    _geom_hbond_distance_DH
    _geom_hbond_distance_HA
    _geom_hbond_distance_DA
    _geom_hbond_angle_DHA
    N1 H1 O1 1_655 0.860(19) 1.96(2) 2.818(4) 172(4)
_iucr_refine_instructions_details
;
TITL  B101 Rev_01  P21/n  Monoclinic
CELL  0.71073   4.8322  12.7817  21.8544   90.000   90.778   90.000
ZERR     4.00   0.0003   0.0010   0.0012    0.000    0.005    0.000
LATT   1
SYMM  1/2 + X, 1/2 - Y, 1/2 + Z
SFAC  C    H    N    O    CL
UNIT  60   56   4    4    4
MERG   2
DFIX  0.863 0.02  N1 H1
EQIV $1 X+1, Y, Z
HTAB
HTAB N1 O1_$1
SHEL  5.0 0.83
MORE 3
FMAP   2
PLAN 7
SIZE     0.11   0.30   0.51
ACTA    50.00
BOND
BOND   $H
CONF
LIST   4
L.S.  15
TEMP    23.00
WGHT    0.080000    2.405205
FVAR       4.97329
C1    1    0.522340    0.245574    0.474750    11.00000    0.05034    0.05285 =
         0.04520   -0.00215    0.00433    0.00378
C2    1    0.361158    0.336043    0.474297    11.00000    0.07876    0.06254 =
         0.05667   -0.00043    0.00129    0.01870
C3    1    0.303305    0.382393    0.530012    11.00000    0.11887    0.07552 =
         0.07337   -0.02234    0.00741    0.03917
AFIX  43
H3    2    0.192743    0.441924    0.530742    11.00000   -1.20000
AFIX   0
C4    1    0.403826    0.343127    0.583446    11.00000    0.12651    0.09557 =
         0.06129   -0.02798    0.01273    0.02879
AFIX  43
H4    2    0.363154    0.376119    0.620170    11.00000   -1.20000
AFIX   0
C5    1    0.567178    0.253896    0.583554    11.00000    0.08571    0.08911 =
         0.04109   -0.00561   -0.00068    0.00169
AFIX  43
H5    2    0.634920    0.227110    0.620379    11.00000   -1.20000
AFIX   0
C6    1    0.629286    0.204954    0.529551    11.00000    0.05609    0.05641 =
         0.04581   -0.00222    0.00176    0.00379
C7    1    0.810893    0.108634    0.529744    11.00000    0.07872    0.08215 =
         0.05493    0.00694   -0.00869    0.01811
AFIX 137
H7A   2    0.809589    0.077112    0.569610    11.00000   -1.50000
H7B   2    0.996747    0.128078    0.519725    11.00000   -1.50000
H7C   2    0.741660    0.059551    0.500019    11.00000   -1.50000
AFIX   0
C8    1    0.253192    0.383168    0.415222    11.00000    0.11847    0.06457 =
         0.06574    0.00553   -0.00391    0.03311
AFIX 137
H8A   2    0.234876    0.457502    0.419975    11.00000   -1.50000
H8B   2    0.075854    0.353418    0.405224    11.00000   -1.50000
H8C   2    0.380258    0.368522    0.382939    11.00000   -1.50000
AFIX   0
C9    1    0.387370    0.146412    0.384740    11.00000    0.04061    0.05177 =
         0.03901    0.00779   -0.00200    0.00111
C10   1    0.489663    0.084710    0.330582    11.00000    0.04201    0.06964 =
         0.04825   -0.00503    0.00167   -0.00543
C11   1    0.663978    0.001493    0.339400    11.00000    0.06067    0.07024 =
         0.06750   -0.01605    0.00230    0.00054
AFIX  43
H11   2    0.728645   -0.014074    0.378627    11.00000   -1.20000
AFIX   0
C12   1    0.745503   -0.060073    0.290317    11.00000    0.08745    0.07944 =
         0.10665   -0.03638    0.01213    0.00694
AFIX  43
H12   2    0.863286   -0.116645    0.296841    11.00000   -1.20000
AFIX   0
C13   1    0.652380   -0.037334    0.232571    11.00000    0.11035    0.10751 =
         0.07345   -0.04642    0.02032   -0.01935
AFIX  43
H13   2    0.705477   -0.078904    0.199837    11.00000   -1.20000
AFIX   0
C14   1    0.478859    0.047563    0.222580    11.00000    0.10119    0.11231 =
         0.05270   -0.01945    0.00048   -0.01941
AFIX  43
H14   2    0.417449    0.064295    0.183270    11.00000   -1.20000
AFIX   0
C15   1    0.399738    0.106274    0.271771    11.00000    0.06847    0.07396 =
         0.05240   -0.00334    0.00387   -0.01160
N1    3    0.581824    0.192677    0.418749    11.00000    0.03925    0.05589 =
         0.04284   -0.00146    0.00474    0.00517
H1    2    0.755850    0.180323    0.415390    11.00000   -1.20000
O1    4    0.142414    0.149431    0.395310    11.00000    0.04128    0.09328 =
         0.06223   -0.01000    0.00204    0.00149
CL1   5    0.187967    0.214060    0.256866    11.00000    0.13134    0.10536 =
         0.06124    0.01893   -0.01213    0.02102
HKLF    4
REM   B101 Rev_01  P21/n  Monoclinic
REM R1 =  0.0924 for   1735 Fo > 4sig(Fo)  and  0.1187 for all   2460 data
REM    168 parameters refined using      1 restraints
END
WGHT      0.1108      2.4652
REM Highest difference peak  0.499,  deepest hole -0.267,  1-sigma level  0.067
Q1    1   0.4145  0.2181  0.2598  11.00000  0.05    0.50
Q2    1  -0.0275  0.1657  0.3779  11.00000  0.05    0.24
Q3    1   0.0651  0.2980  0.5990  11.00000  0.05    0.24
Q4    1   0.9164 -0.0038  0.3433  11.00000  0.05    0.23
Q5    1   0.8001 -0.2125  0.2031  11.00000  0.05    0.23
Q6    1  -0.0571  0.0959  0.3381  11.00000  0.05    0.23
Q7    1  -0.0887  0.1930  0.2501  11.00000  0.05    0.23
;
