# Supplementary material for: 2-Chloro-N-(2,6-dimethyl­phen­yl)benzamide
Source: Acta Crystallogr Sect E Struct Rep Online. 2012 Apr 18;68(Pt 5):o1408. doi: 10.1107/S1600536812015607 (PMC3344534; doi:10.1107/S1600536812015607)
Supplement: Supplementary file 2 [file e-68-o1408-Isup2.hkl]

# 
# h,k,l, Fc-squared, Fo-squared, sigma(Fo-squared) and status flag 
# 
data_I
_shelx_title '  B101 Rev_01  P21/n  Monoclinic' 
_shelx_refln_list_code          4 
_shelx_F_calc_maximum      141.49 
_exptl_crystal_F_000       544.00 
_reflns_d_resolution_high  0.8303 
 
loop_ 
 _symmetry_equiv_pos_as_xyz 
 'x, y, z' 
 'x+1/2, -y+1/2, z+1/2' 
 '-x, -y, -z' 
 '-x-1/2, y-1/2, -z-1/2' 
 
_cell_length_a     4.8322 
_cell_length_b    12.7817 
_cell_length_c    21.8544 
_cell_angle_alpha  90.000 
_cell_angle_beta   90.778 
_cell_angle_gamma  90.000 
 
_shelx_F_squared_multiplier     1.000 
 
loop_ 
 _refln_index_h 
 _refln_index_k 
 _refln_index_l 
 _refln_F_squared_calc 
 _refln_F_squared_meas 
 _refln_F_squared_sigma 
 _refln_observed_status 
   2   0   0      514.83      446.99      7.43 o 
   4   0   0      142.53      153.56     10.78 o 
   1   1   0     1961.57     1649.47     33.37 o 
   2   1   0      665.99      621.02      8.64 o 
   3   1   0      165.46      156.64      4.59 o 
   4   1   0        1.04        0.05      0.65 o 
   5   1   0        0.74        3.03      3.18 o 
   1   2   0       96.17       80.53      3.05 o 
   2   2   0       83.03       71.72      2.75 o 
   3   2   0       65.57       60.63      3.14 o 
   4   2   0       62.81       66.43      3.48 o 
   5   2   0        8.62       14.14      2.92 o 
   1   3   0     1351.91     1226.55     33.70 o 
   2   3   0     3973.01     3741.85     36.18 o 
   3   3   0      567.60      566.57      8.90 o 
   4   3   0        5.85        3.70      0.96 o 
   5   3   0       47.17       57.86      7.41 o 
   0   4   0      605.67      684.02     17.16 o 
   1   4   0       34.02       34.17      3.17 o 
   2   4   0       49.25       47.23      2.97 o 
   3   4   0      195.42      167.72      5.51 o 
   4   4   0       53.64       50.34      3.58 o 
   5   4   0       15.56       18.94      3.68 o 
   1   5   0       26.98       34.21      3.41 o 
   2   5   0      209.58      185.22      6.02 o 
   3   5   0       34.73       30.83      2.65 o 
   4   5   0        7.76        7.61      1.56 o 
   5   5   0        5.56        5.78      2.11 o 
   0   6   0       29.66       37.21      4.09 o 
   1   6   0      806.58      910.92     29.36 o 
   2   6   0       37.83       57.61      3.39 o 
   3   6   0      409.27      379.26      9.61 o 
   4   6   0      260.39      282.23      8.02 o 
   5   6   0        5.36        5.16      3.10 o 
   1   7   0      247.26      292.19     11.98 o 
   2   7   0       58.59       52.65      4.87 o 
   3   7   0       54.71       62.56      4.11 o 
   4   7   0        1.58       -0.46      1.82 o 
   5   7   0        0.47        1.56      2.24 o 
   0   8   0       79.35       97.19      8.49 o 
   1   8   0        0.05       -0.34      1.37 o 
   2   8   0        4.17        5.15      1.63 o 
   3   8   0        6.54        7.34      1.19 o 
   4   8   0        0.17       -0.65      2.45 o 
   1   9   0        3.42       -0.05      1.98 o 
   2   9   0       68.54       70.17      7.56 o 
   3   9   0        0.09        0.82      1.44 o 
   4   9   0        1.09        2.51      2.96 o 
   0  10   0        6.14        5.35      2.30 o 
   1  10   0       12.73       18.18      3.89 o 
   2  10   0       36.48       26.04      5.69 o 
   3  10   0       14.44       13.78      2.87 o 
   4  10   0        1.67        3.80      2.83 o 
   1  11   0       13.22       18.97      4.72 o 
   2  11   0       22.14       20.87      4.40 o 
   3  11   0        0.91        1.56      3.63 o 
   4  11   0        0.38        1.56      3.50 o 
   0  12   0        7.20        4.47      2.09 o 
   1  12   0      105.98      127.38     10.47 o 
   2  12   0       53.73       52.26      8.22 o 
   3  12   0        0.19       -3.09      3.94 o 
   1  13   0        1.92        4.80      2.61 o 
   2  13   0       20.75       25.32      5.76 o 
   3  13   0        0.03        0.96      2.88 o 
   0  14   0        0.58        9.07     11.34 o 
   1  14   0        4.89        3.69      5.08 o 
   2  14   0        3.53        4.43      3.89 o 
   1  15   0        5.14       -3.39      9.91 o 
  -5   0   1       38.06       54.07      9.18 o 
  -3   0   1      188.65      171.79      8.58 o 
  -1   0   1    18435.13    16600.16    986.42 o 
   1   0   1     2380.51     2327.17    113.17 o 
   3   0   1       35.58       38.29      2.96 o 
   5   0   1        2.17        2.10      4.06 o 
  -5   1   1        6.99        5.00      2.24 o 
  -4   1   1       28.69       35.57      3.58 o 
  -3   1   1      807.84      768.35      9.53 o 
  -2   1   1       87.21       87.88      3.05 o 
  -1   1   1      655.40      591.74      7.56 o 
   1   1   1      382.65      396.36     13.40 o 
   2   1   1      238.93      235.59      4.55 o 
   3   1   1      156.25      160.94      4.66 o 
   4   1   1      180.85      191.17      5.96 o 
   5   1   1       62.44       82.54      7.74 o 
  -5   2   1       48.67       65.83      7.45 o 
  -4   2   1       45.63       53.95      2.91 o 
  -3   2   1       28.77       17.89      1.57 o 
  -2   2   1     2993.73     2718.22     27.45 o 
  -1   2   1    17571.53    15265.46    393.74 o 
   1   2   1      587.68      549.31      9.75 o 
   2   2   1       35.80        2.43     19.07 o 
   3   2   1      157.89      173.62      4.79 o 
   4   2   1       47.23       52.64      3.03 o 
   5   2   1        1.21        4.25      3.33 o 
  -5   3   1        0.03       -2.41      2.70 o 
  -4   3   1       47.13       41.03      3.05 o 
  -3   3   1      200.04      192.90      6.11 o 
  -2   3   1      164.46      192.94      5.34 o 
  -1   3   1       31.69       26.33      4.64 o 
   0   3   1      180.93      218.93      6.80 o 
   1   3   1     7137.99     6151.22    100.15 o 
   2   3   1      147.11      151.72      4.56 o 
   3   3   1      191.06      188.99      5.02 o 
   4   3   1       82.63       86.40      4.41 o 
   5   3   1       12.76       23.41      5.09 o 
  -5   4   1       27.91       32.43      5.48 o 
  -4   4   1       16.75       20.85      2.20 o 
  -3   4   1      126.63      119.32      4.82 o 
  -2   4   1       29.93       44.33     17.58 o 
  -1   4   1       21.24      274.08     30.77 o 
   0   4   1     3146.63     3365.76    189.24 o 
   1   4   1      967.66      938.86     15.93 o 
   2   4   1     3880.62     3557.82     44.11 o 
   3   4   1       74.62       78.15      3.79 o 
   4   4   1       39.20       50.91      3.29 o 
   5   4   1        0.48        0.91      2.81 o 
  -5   5   1        0.15       -2.10      3.77 o 
  -4   5   1       10.26        7.44      1.35 o 
  -3   5   1      460.63      481.68     10.68 o 
  -2   5   1     1100.59      979.72     15.00 o 
  -1   5   1     1583.31     1617.20     26.54 o 
   0   5   1      716.10      763.10     15.97 o 
   1   5   1     1114.25     1372.32     35.34 o 
   2   5   1      720.89      675.14     10.70 o 
   3   5   1       14.90       11.50      1.65 o 
   4   5   1       20.91       20.96      1.84 o 
   5   5   1       18.69       12.69      3.32 o 
  -5   6   1       32.87       36.84      5.98 o 
  -4   6   1       43.01       38.15      3.67 o 
  -3   6   1      153.77      144.91      6.23 o 
  -2   6   1       65.86       74.14      4.10 o 
  -1   6   1      172.85      155.98      7.97 o 
   0   6   1      155.59      160.52      7.89 o 
   1   6   1       42.38       75.18      5.73 o 
   2   6   1      167.15      168.30      5.58 o 
   3   6   1       46.37       47.35      3.16 o 
   4   6   1        5.38        4.56      1.59 o 
   5   6   1        2.21        4.36      2.16 o 
  -5   7   1        0.40       -6.30      6.30 o 
  -4   7   1       19.57       21.52      2.28 o 
  -3   7   1        5.71        4.49      1.23 o 
  -2   7   1       21.37       20.61      1.75 o 
  -1   7   1       35.84       51.85      4.92 o 
   0   7   1      229.25      253.84      8.87 o 
   1   7   1       24.63       35.61      3.84 o 
   2   7   1       61.73       52.64      3.09 o 
   3   7   1       35.86       31.97      2.81 o 
   4   7   1        6.51        6.79      1.95 o 
   5   7   1        1.98       -4.89      4.89 o 
  -4   8   1       12.00        6.71      1.64 o 
  -3   8   1       20.64       18.15      2.32 o 
  -2   8   1       29.29       31.32      4.03 o 
  -1   8   1       65.20       68.97      5.56 o 
   0   8   1      249.88      293.31      9.24 o 
   1   8   1       27.54       39.14      4.26 o 
   2   8   1        6.43        6.07      1.94 o 
   3   8   1       19.91       21.52      2.45 o 
   4   8   1        2.85        0.09      1.97 o 
  -4   9   1        0.01        2.82      2.71 o 
  -3   9   1       46.20       35.30      4.65 o 
  -2   9   1        0.75        3.29      2.57 o 
  -1   9   1      291.57      267.49     12.53 o 
   0   9   1       31.66       57.92      3.82 o 
   1   9   1       61.38      130.95      8.81 o 
   2   9   1       29.94       26.64      4.53 o 
   3   9   1        0.13       -0.02      1.56 o 
   4   9   1       19.36       20.49      4.55 o 
  -4  10   1        1.16        2.61      3.04 o 
  -3  10   1       67.09       50.63      5.67 o 
  -2  10   1       87.96       83.24      9.12 o 
  -1  10   1       11.81       12.26      3.12 o 
   0  10   1       21.10       25.07      3.03 o 
   1  10   1       14.64        8.86      2.33 o 
   2  10   1        7.00       23.97      5.35 o 
   3  10   1        1.68        6.01      3.08 o 
   4  10   1        0.01       -2.74      2.74 o 
  -4  11   1        3.74        3.28      2.62 o 
  -3  11   1       28.58       20.12      4.40 o 
  -2  11   1        0.12       -1.26      2.33 o 
  -1  11   1       15.83       19.82      4.41 o 
   0  11   1        7.10        5.98      1.73 o 
   1  11   1       35.07       32.76      4.99 o 
   2  11   1        1.57        0.39      2.15 o 
   3  11   1       16.13       17.41      5.76 o 
   4  11   1        5.33       10.02      3.78 o 
  -3  12   1        6.89        1.75      3.47 o 
  -2  12   1       15.50       15.92      4.51 o 
  -1  12   1        0.23       22.31      5.89 o 
   0  12   1        4.10        3.46      4.13 o 
   1  12   1       87.25       67.73      7.63 o 
   2  12   1        1.36        2.27      3.23 o 
   3  12   1        0.33        5.52      4.60 o 
  -3  13   1        2.84       -1.01      7.55 o 
  -2  13   1        5.03        3.52      3.16 o 
  -1  13   1        6.96        2.98      2.90 o 
   0  13   1        1.90       -1.57      5.51 o 
   1  13   1        3.52       12.66      3.63 o 
   2  13   1        4.97       -1.69      3.11 o 
   3  13   1        0.27        1.47      4.25 o 
  -2  14   1        1.60        5.18      2.99 o 
  -1  14   1        0.00        0.76      3.55 o 
   0  14   1        5.53        7.35      4.19 o 
   1  14   1        5.26        5.07      5.93 o 
   2  14   1        0.08        5.02      4.21 o 
  -1  15   1        0.39        4.48      9.28 o 
   0  15   1       11.99        8.34      7.09 o 
   1  15   1        0.00        0.76      4.53 o 
  -4   0   2        0.83        1.40      1.84 o 
  -2   0   2       77.47      132.61     25.03 o 
   2   0   2     1204.28     1219.21     23.31 o 
   4   0   2      131.26      122.31      5.78 o 
  -5   1   2       23.82       27.36      4.64 o 
  -4   1   2       66.83       79.99      5.22 o 
  -3   1   2      272.37      279.62      7.35 o 
  -2   1   2        3.87        0.35      0.57 o 
  -1   1   2     3788.25     3426.62     60.12 o 
   1   1   2     3016.49     2760.43    124.48 o 
   2   1   2       36.39       25.67      1.47 o 
   3   1   2       20.35       19.20      1.36 o 
   4   1   2      362.19      419.02      7.86 o 
   5   1   2        0.01        3.95      2.56 o 
  -5   2   2        0.63       -2.09      3.42 o 
  -4   2   2       23.86       15.15      1.51 o 
  -3   2   2      138.88      136.64      4.33 o 
  -2   2   2     1541.24     1404.75     12.87 o 
  -1   2   2    20019.97    16883.89     79.43 o 
   1   2   2     5595.97     5134.65     86.13 o 
   2   2   2     1064.80     1091.24     16.63 o 
   3   2   2       21.25       18.08      1.59 o 
   4   2   2        1.92        3.08      0.86 o 
   5   2   2        2.16       -0.78      2.37 o 
  -5   3   2       44.03       57.35      8.87 o 
  -4   3   2       25.36       27.21      2.45 o 
  -3   3   2       12.20       15.81      1.43 o 
  -2   3   2      143.23      124.03      4.37 o 
  -1   3   2     2987.74     2586.83     48.45 o 
   0   3   2      475.52      551.89      8.97 o 
   1   3   2      304.95      340.86     20.24 o 
   2   3   2       11.76       24.92      1.96 o 
   3   3   2       78.14       82.80      3.41 o 
   4   3   2        1.39        2.06      0.89 o 
   5   3   2       44.21       56.19      5.85 o 
  -5   4   2       42.65       56.47      7.77 o 
  -4   4   2        0.67       -1.46      1.46 o 
  -3   4   2       97.13       87.24      4.37 o 
  -2   4   2     1586.40     1517.00     17.33 o 
  -1   4   2      194.30      159.78      5.68 o 
   0   4   2     2690.47     2912.04     23.30 o 
   1   4   2       42.60       62.26      5.89 o 
   2   4   2     1043.11     1025.81     14.12 o 
   3   4   2        6.65        6.51      1.11 o 
   4   4   2        8.07       10.84      1.57 o 
   5   4   2        2.15       -0.37      2.19 o 
  -5   5   2        0.18       -2.29      3.57 o 
  -4   5   2      120.19      143.40      7.00 o 
  -3   5   2      329.69      306.19      8.58 o 
  -2   5   2      343.70      328.20      8.73 o 
  -1   5   2      690.93      935.19     69.98 o 
   0   5   2     1434.36     1555.89     21.26 o 
   1   5   2     2154.91     2114.99     98.18 o 
   2   5   2       86.80       96.00      3.96 o 
   3   5   2       12.43       12.02      1.65 o 
   4   5   2       25.66       18.72      1.82 o 
   5   5   2        0.42       -2.99      3.62 o 
  -5   6   2        2.58        4.15      3.03 o 
  -4   6   2        8.46        8.60      1.78 o 
  -3   6   2        5.09        8.18      1.72 o 
  -2   6   2      315.98      306.29      9.50 o 
  -1   6   2      432.12      551.20     16.39 o 
   0   6   2      288.99      304.44     10.20 o 
   1   6   2      749.26      742.21     16.03 o 
   2   6   2      110.26      109.53      5.82 o 
   3   6   2        0.02        0.64      0.95 o 
   4   6   2        4.58        6.68      2.04 o 
   5   6   2        0.21        1.44      3.42 o 
  -5   7   2        0.50        0.90      3.25 o 
  -4   7   2       71.47       86.70      6.08 o 
  -3   7   2      438.05      433.59     12.73 o 
  -2   7   2        0.96        2.67      0.80 o 
  -1   7   2       76.61      185.99     13.15 o 
   0   7   2       26.18       14.65      2.08 o 
   1   7   2      492.49      437.21     12.47 o 
   2   7   2        0.14        1.15      0.76 o 
   3   7   2       32.76       31.59      3.72 o 
   4   7   2        0.82        0.20      2.14 o 
   5   7   2        2.94        1.37      3.27 o 
  -4   8   2      142.38      148.01      9.31 o 
  -3   8   2        2.37        3.06      1.47 o 
  -2   8   2        1.46        1.30      1.79 o 
  -1   8   2      459.40      438.28     13.93 o 
   0   8   2      294.57      341.64     11.57 o 
   1   8   2      218.15      228.39      9.32 o 
   2   8   2        3.36        1.91      1.82 o 
   3   8   2       10.52        8.50      1.79 o 
   4   8   2        0.29       -0.10      1.92 o 
  -4   9   2       36.87       28.13      4.68 o 
  -3   9   2        5.71        4.92      1.28 o 
  -2   9   2       44.26       52.05      7.17 o 
  -1   9   2        1.33       22.57      4.12 o 
   0   9   2        0.26        0.48      0.91 o 
   1   9   2       75.65       57.34      5.10 o 
   2   9   2       62.12       63.08      5.87 o 
   3   9   2        0.53        0.54      1.51 o 
   4   9   2        1.91        1.19      2.68 o 
  -4  10   2        0.76        0.44      2.99 o 
  -3  10   2       31.32       27.83      5.08 o 
  -2  10   2       77.12       67.66      9.10 o 
  -1  10   2       42.16       57.13      8.85 o 
   0  10   2       32.81       32.99      3.51 o 
   1  10   2       99.78       93.48      8.12 o 
   2  10   2        2.51        6.08      3.11 o 
   3  10   2        0.02        0.34      2.32 o 
   4  10   2        1.81        2.28      2.74 o 
  -4  11   2       11.28       16.13      5.27 o 
  -3  11   2        0.67       -2.07      2.07 o 
  -2  11   2        0.07       -1.30      2.10 o 
  -1  11   2       53.36       45.93      6.48 o 
   0  11   2        0.13        0.95      1.50 o 
   1  11   2       15.26       17.75      4.87 o 
   2  11   2        2.36       -0.39      1.44 o 
   3  11   2       23.36       27.51      5.28 o 
   4  11   2        0.63       -5.58      5.58 o 
  -3  12   2        7.04        4.90      3.75 o 
  -2  12   2        0.65        6.75      3.03 o 
  -1  12   2        6.21        0.31      1.58 o 
   0  12   2       26.01       25.76      3.41 o 
   1  12   2        0.18        1.85      3.59 o 
   2  12   2        1.66        1.04      2.70 o 
   3  12   2       11.60       18.24      5.83 o 
  -3  13   2        2.74        3.51      3.61 o 
  -2  13   2        0.02        8.23      4.70 o 
  -1  13   2        0.89       -0.80      3.44 o 
   0  13   2        0.26        1.25      3.86 o 
   1  13   2       11.06        0.56      2.77 o 
   2  13   2        0.98        3.93      3.50 o 
   3  13   2        4.26        0.63      3.58 o 
  -2  14   2        1.83       -1.65      4.98 o 
  -1  14   2        4.12        2.50      5.17 o 
   0  14   2       21.71       26.60      7.28 o 
   1  14   2        8.61        1.17      4.37 o 
   2  14   2        2.59       -1.24      4.04 o 
  -1  15   2        3.15        9.25      5.72 o 
   0  15   2        2.14       -6.27      6.27 o 
   1  15   2       15.31       14.81      3.95 o 
  -5   0   3       68.37       66.70     16.53 o 
  -3   0   3       45.32       57.76      5.21 o 
  -1   0   3      716.38      610.45     15.86 o 
   1   0   3        0.80        0.31      5.42 o 
   3   0   3        3.42        3.76      0.92 o 
   5   0   3       19.72       21.72      7.92 o 
  -5   1   3        0.61       -0.35      4.32 o 
  -4   1   3        1.59        1.01      1.54 o 
  -3   1   3       12.62       11.20      1.84 o 
  -2   1   3        2.67        1.98      0.80 o 
  -1   1   3      706.92      625.74     25.14 o 
   1   1   3      711.96      757.72     14.81 o 
   2   1   3       88.49       76.92      2.47 o 
   3   1   3      191.71      184.76      4.20 o 
   4   1   3       11.64       13.18      1.29 o 
   5   1   3        2.69        3.12      1.66 o 
  -5   2   3        0.04        0.21      2.94 o 
  -4   2   3       13.52       10.93      1.90 o 
  -3   2   3       23.78       18.68      1.43 o 
  -2   2   3      266.31      262.22      6.52 o 
  -1   2   3      132.09      142.78     19.69 o 
   0   2   3       13.29       12.20      1.36 o 
   1   2   3     6481.30     5815.39    111.11 o 
   2   2   3        0.14        1.86      2.25 o 
   3   2   3      264.95      227.62      5.19 o 
   4   2   3      116.72      112.81      4.06 o 
   5   2   3       28.30       27.73      4.38 o 
  -5   3   3        0.03       -0.30      3.80 o 
  -4   3   3        0.00       -1.07      1.07 o 
  -3   3   3        6.87        3.93      0.98 o 
  -2   3   3       43.02       61.19      3.43 o 
  -1   3   3      409.93      483.15     14.57 o 
   0   3   3      160.43      188.06      5.84 o 
   1   3   3      788.61      705.44     15.81 o 
   2   3   3        2.18        2.03      0.77 o 
   3   3   3       27.94       29.70      1.84 o 
   4   3   3       32.76       36.63      2.21 o 
   5   3   3        0.92        0.76      2.27 o 
  -5   4   3       13.43       25.67      7.06 o 
  -4   4   3       15.14       10.36      1.72 o 
  -3   4   3      329.07      325.99      8.37 o 
  -2   4   3     1431.82     1339.35     17.77 o 
  -1   4   3      144.10      133.43     11.90 o 
   0   4   3       25.72       41.68      2.94 o 
   1   4   3     2805.65     2628.82     52.45 o 
   2   4   3      252.26      273.84      8.41 o 
   3   4   3        6.31        5.88      1.37 o 
   4   4   3        4.21        2.35      1.06 o 
   5   4   3        2.09        2.55      2.59 o 
  -5   5   3       32.67       39.54      6.60 o 
  -4   5   3       17.76       22.07      2.75 o 
  -3   5   3      255.52      256.04      8.59 o 
  -2   5   3      795.10      702.79     13.01 o 
  -1   5   3       41.15       34.82      2.99 o 
   0   5   3       55.54       79.73      4.39 o 
   1   5   3       12.08       19.12      1.64 o 
   2   5   3        7.87        3.67      1.68 o 
   3   5   3       27.84       30.71      2.86 o 
   4   5   3       66.26       74.02      4.20 o 
   5   5   3        0.07       -0.01      3.45 o 
  -5   6   3        9.93       16.16      3.27 o 
  -4   6   3        1.11        2.60      1.57 o 
  -3   6   3        7.85        5.59      1.39 o 
  -2   6   3        9.54        9.57      1.49 o 
  -1   6   3       18.09       23.58      2.50 o 
   0   6   3      254.78      260.21      9.61 o 
   1   6   3        0.63        4.39      1.86 o 
   2   6   3       22.08       16.18      1.50 o 
   3   6   3        6.75        5.30      1.20 o 
   4   6   3       17.91       24.40      2.52 o 
   5   6   3       13.40       12.94      3.93 o 
  -5   7   3       21.27       23.34      3.97 o 
  -4   7   3      234.07      255.79     10.84 o 
  -3   7   3       33.66       18.92      2.60 o 
  -2   7   3        5.79        5.98      1.65 o 
  -1   7   3       32.43       76.49      6.41 o 
   0   7   3      267.76      288.25     10.89 o 
   1   7   3      246.69      200.88      8.16 o 
   2   7   3      114.39       90.70      4.31 o 
   3   7   3        0.37        0.59      1.40 o 
   4   7   3        0.27        0.45      1.99 o 
   5   7   3        7.74        7.10      2.82 o 
  -4   8   3       24.13       29.38      4.47 o 
  -3   8   3      239.18      233.29      8.77 o 
  -2   8   3      159.93      140.89      9.27 o 
  -1   8   3       20.02       37.42      4.14 o 
   0   8   3     1312.75     1385.04     22.74 o 
   1   8   3       82.89       67.37      4.82 o 
   2   8   3      115.88      120.19      6.49 o 
   3   8   3        3.73        5.24      2.74 o 
   4   8   3       11.59       10.82      2.74 o 
  -4   9   3        8.61        9.44      4.25 o 
  -3   9   3       17.21       15.84      2.11 o 
  -2   9   3        0.82       -0.95      2.55 o 
  -1   9   3      107.01       91.06      8.32 o 
   0   9   3        4.07        3.24      1.51 o 
   1   9   3       28.47       43.21      4.83 o 
   2   9   3        6.36        6.69      2.39 o 
   3   9   3        2.18        2.15      1.55 o 
   4   9   3        1.96        2.54      2.53 o 
  -4  10   3        0.02       -3.21      3.21 o 
  -3  10   3       68.70       68.50      7.11 o 
  -2  10   3       15.09       21.10      6.22 o 
  -1  10   3      363.21      333.42     20.71 o 
   0  10   3      136.16      142.41      7.47 o 
   1  10   3       37.22       95.30      9.11 o 
   2  10   3       54.00       45.06      5.50 o 
   3  10   3       19.04       18.09      4.91 o 
   4  10   3        2.98        1.67      4.21 o 
  -4  11   3        1.32       -1.21      4.76 o 
  -3  11   3        0.00       -3.58      3.58 o 
  -2  11   3       84.61       78.81     10.67 o 
  -1  11   3       12.35       16.83      3.69 o 
   0  11   3       10.19       16.19      2.32 o 
   1  11   3        4.36        5.13      2.32 o 
   2  11   3        4.71       15.98     11.15 o 
   3  11   3       11.82       17.11      4.76 o 
   4  11   3        0.87        3.14      3.54 o 
  -3  12   3        4.42        6.68      5.09 o 
  -2  12   3        1.38        1.80      5.59 o 
  -1  12   3        0.26       -1.29      2.32 o 
   0  12   3       25.45       21.90      3.26 o 
   1  12   3       11.29        7.19      2.13 o 
   2  12   3        0.68       -0.68      2.45 o 
   3  12   3        0.02       -3.70      3.94 o 
  -3  13   3        0.28        8.99      3.60 o 
  -2  13   3        2.77        4.34      3.49 o 
  -1  13   3       11.66       10.26      4.28 o 
   0  13   3       39.44       47.24      8.14 o 
   1  13   3        2.42        3.21      2.79 o 
   2  13   3        2.46        3.60      3.83 o 
   3  13   3        2.06        5.48      5.75 o 
  -2  14   3        0.42        3.88      3.74 o 
  -1  14   3        9.74        6.55      4.14 o 
   0  14   3        0.07        2.13      5.46 o 
   1  14   3        1.78       13.73      7.22 o 
   2  14   3        0.02       -4.57      7.37 o 
  -1  15   3        0.76        7.41      8.34 o 
   0  15   3        0.03        7.75      9.41 o 
   1  15   3        0.55        0.61      6.77 o 
  -4   0   4        7.10        4.78      2.27 o 
  -2   0   4     1328.19     1245.44     23.37 o 
   2   0   4      142.33      182.74     27.11 o 
   4   0   4      126.75      119.61      6.40 o 
  -5   1   4       20.63       25.56      4.59 o 
  -4   1   4        3.39        1.58      1.47 o 
  -3   1   4        0.69        2.09      1.35 o 
  -2   1   4        0.85        0.04      0.81 o 
  -1   1   4      914.05      884.12     10.20 o 
   1   1   4      382.39      494.72     38.65 o 
   2   1   4        0.52        0.28      0.45 o 
   3   1   4       52.93       58.85      2.66 o 
   4   1   4        2.45        4.24      1.11 o 
   5   1   4        1.33       -6.56      6.94 o 
  -5   2   4       46.85       48.57      6.56 o 
  -4   2   4        1.64       -0.22      2.01 o 
  -3   2   4       21.34       22.82      1.89 o 
  -2   2   4      183.57      176.62      5.65 o 
  -1   2   4       39.07       18.26      1.77 o 
   0   2   4      393.20      405.86      7.63 o 
   1   2   4        0.50        0.36      0.65 o 
   2   2   4      288.27      240.75      5.00 o 
   3   2   4       25.12       26.32      1.83 o 
   4   2   4       20.86       17.92      1.59 o 
   5   2   4       20.14       29.09      4.81 o 
  -5   3   4        7.19        7.72      2.62 o 
  -4   3   4       12.55       13.17      2.25 o 
  -3   3   4        4.62        5.80      1.02 o 
  -2   3   4     1816.93     1722.26     56.38 o 
  -1   3   4      560.89      459.64     10.38 o 
   0   3   4        0.85        0.02      0.67 o 
   1   3   4      151.14      151.29     12.88 o 
   2   3   4      168.55      206.84     43.17 o 
   3   3   4        6.78        6.59      0.89 o 
   4   3   4       89.92      100.32      4.35 o 
   5   3   4       10.26       11.40      3.16 o 
  -5   4   4       14.41        8.72      2.92 o 
  -4   4   4        7.33        8.42      1.02 o 
  -3   4   4      172.53      161.57      6.12 o 
  -2   4   4      613.96      567.90     11.94 o 
  -1   4   4      231.43      253.76     12.23 o 
   0   4   4     1492.58     1598.08     16.80 o 
   1   4   4      221.07      251.68      5.77 o 
   2   4   4      552.35      541.57     11.66 o 
   3   4   4        1.49        0.57      1.16 o 
   4   4   4       16.49       15.58      1.52 o 
   5   4   4        5.84        6.64      3.56 o 
  -5   5   4        0.15        0.83      3.56 o 
  -4   5   4        1.32       -1.57      1.57 o 
  -3   5   4       52.90       48.56      3.78 o 
  -2   5   4       61.89       62.15      4.26 o 
  -1   5   4      226.79      156.05      6.67 o 
   0   5   4      149.00      154.60      6.33 o 
   1   5   4        5.15       30.16      3.91 o 
   2   5   4       21.09       18.35      2.27 o 
   3   5   4       96.67       97.48      4.77 o 
   4   5   4       99.77      118.76      5.36 o 
   5   5   4        7.62        7.67      2.76 o 
  -5   6   4        0.49        1.90      3.72 o 
  -4   6   4        0.01       -1.71      1.71 o 
  -3   6   4       29.27       23.56      3.00 o 
  -2   6   4       12.45       10.99      1.64 o 
  -1   6   4      680.39     1006.74     29.32 o 
   0   6   4     1423.96     1484.55     21.23 o 
   1   6   4     1695.27     1637.71     18.22 o 
   2   6   4       54.29       48.42      3.57 o 
   3   6   4       12.98       14.70      1.92 o 
   4   6   4       24.49       22.06      2.82 o 
   5   6   4        7.78       14.76      3.62 o 
  -5   7   4        1.57        7.28      4.62 o 
  -4   7   4        4.87        3.39      1.69 o 
  -3   7   4       16.19       13.79      3.11 o 
  -2   7   4       33.10       27.13      2.67 o 
  -1   7   4       43.99       43.16      3.76 o 
   0   7   4      476.00      563.66     15.65 o 
   1   7   4       25.10       32.48      2.62 o 
   2   7   4        0.38        0.15      1.02 o 
   3   7   4       46.80       53.63      4.29 o 
   4   7   4        0.00       -0.30      1.42 o 
   5   7   4        8.46        9.57      3.69 o 
  -4   8   4       39.60       44.38      4.87 o 
  -3   8   4       69.27       82.64      6.44 o 
  -2   8   4       48.27       38.32      3.58 o 
  -1   8   4      354.60      330.29      9.32 o 
   0   8   4      112.84      120.80      6.55 o 
   1   8   4      167.46      225.80      8.70 o 
   2   8   4       51.61       49.94      4.28 o 
   3   8   4       11.79       14.83      2.32 o 
   4   8   4        1.87        5.02      2.42 o 
  -4   9   4       25.65       18.57      3.86 o 
  -3   9   4       30.12       29.48      2.93 o 
  -2   9   4        1.75        4.26      2.59 o 
  -1   9   4       21.54       18.52      3.64 o 
   0   9   4        2.49        6.24      1.51 o 
   1   9   4        0.72        4.98      2.56 o 
   2   9   4       50.95       50.04      4.50 o 
   3   9   4       26.17       27.61      4.87 o 
   4   9   4        5.41        3.34      2.95 o 
  -4  10   4       80.38       85.24      9.56 o 
  -3  10   4        7.93        6.83      2.50 o 
  -2  10   4       16.90       11.07      4.02 o 
  -1  10   4        9.55       20.60      4.55 o 
   0  10   4       65.22       56.37      4.74 o 
   1  10   4       57.41       55.14      6.14 o 
   2  10   4        6.08        6.31      2.65 o 
   3  10   4        2.51        1.58      4.04 o 
   4  10   4        7.43       11.13      3.59 o 
  -3  11   4       10.68        8.45      5.26 o 
  -2  11   4       14.56        4.88      3.24 o 
  -1  11   4       14.48       17.42      5.52 o 
   0  11   4       33.73       29.41      2.93 o 
   1  11   4        5.08       12.73      3.14 o 
   2  11   4        0.19        3.47      2.68 o 
   3  11   4        2.05        5.15      3.59 o 
  -3  12   4       27.11       38.09      8.20 o 
  -2  12   4       27.25       21.01      6.15 o 
  -1  12   4        2.02        5.48      3.43 o 
   0  12   4       74.57       73.78      5.94 o 
   1  12   4        0.46        2.96      2.58 o 
   2  12   4        0.68        0.08      3.68 o 
   3  12   4       22.43       18.27      4.58 o 
  -3  13   4        3.45        7.78      5.90 o 
  -2  13   4       16.32       20.33      4.93 o 
  -1  13   4        0.90       10.65      4.17 o 
   0  13   4        1.53        5.32      3.21 o 
   1  13   4       15.06       12.92      4.57 o 
   2  13   4       18.05        9.67      4.27 o 
  -2  14   4        0.57        3.15      6.18 o 
  -1  14   4        0.06        1.97      3.89 o 
   0  14   4       12.29       14.73      3.88 o 
   1  14   4       15.54        7.77      5.37 o 
   2  14   4       18.87        8.87      4.57 o 
   0  15   4        7.46       10.52      5.05 o 
  -5   0   5        0.16        1.04      4.86 o 
  -3   0   5      121.82      135.14      7.79 o 
  -1   0   5     1385.60     1779.95    126.13 o 
   1   0   5     5479.91     4922.77    121.82 o 
   3   0   5       11.12        7.30      2.05 o 
   5   0   5       76.65      101.38     12.18 o 
  -5   1   5       37.64       42.39      6.36 o 
  -4   1   5       69.20       73.02      5.72 o 
  -3   1   5      187.83      198.17      6.38 o 
  -2   1   5      146.33      122.62      3.78 o 
  -1   1   5        1.79       53.55      6.09 o 
   0   1   5       50.43       58.37      3.11 o 
   1   1   5      337.59      253.21     20.31 o 
   2   1   5       47.99       51.42      3.17 o 
   3   1   5      134.23      134.42      5.27 o 
   4   1   5       53.79       54.59      3.88 o 
   5   1   5       12.46       11.08      3.78 o 
  -5   2   5        0.98        0.01      2.49 o 
  -4   2   5        2.87        3.73      1.93 o 
  -3   2   5       31.47       29.76      2.43 o 
  -2   2   5       93.55       90.18      3.26 o 
  -1   2   5      731.32      806.67     45.28 o 
   0   2   5       11.98       22.89      2.07 o 
   1   2   5     1262.11     1164.28     26.96 o 
   2   2   5      112.40      101.62      3.32 o 
   3   2   5       43.79       37.79      2.16 o 
   4   2   5        0.09       -0.18      1.30 o 
   5   2   5       17.95       40.47      7.71 o 
  -5   3   5       11.87       16.08      3.89 o 
  -4   3   5       92.42       90.05      6.34 o 
  -3   3   5      104.48       98.65      3.57 o 
  -2   3   5      105.24      125.70      6.50 o 
  -1   3   5      571.83      518.40      9.28 o 
   0   3   5      147.89      162.90      5.07 o 
   1   3   5      287.34      359.72     13.63 o 
   2   3   5      477.86      456.09      7.82 o 
   3   3   5      371.57      345.04      7.97 o 
   4   3   5       24.47       15.29      1.54 o 
   5   3   5        0.24        6.61      4.26 o 
  -5   4   5        1.55        2.14      3.15 o 
  -4   4   5        7.63        4.81      1.21 o 
  -3   4   5       11.29       13.38      1.64 o 
  -2   4   5      219.98      191.90      7.11 o 
  -1   4   5      106.74      300.48     20.24 o 
   0   4   5     1436.43     1606.31     20.26 o 
   1   4   5      958.39      840.48     20.17 o 
   2   4   5       44.44       57.11      3.90 o 
   3   4   5       46.11       42.47      2.78 o 
   4   4   5       67.74       60.40      3.92 o 
   5   4   5        4.81        7.48      5.25 o 
  -5   5   5        4.88        1.85      2.98 o 
  -4   5   5       18.79       17.03      1.97 o 
  -3   5   5       30.91       37.63      3.43 o 
  -2   5   5      168.14      155.97      6.87 o 
  -1   5   5      696.63      676.98     15.88 o 
   0   5   5      541.11      659.11     12.10 o 
   1   5   5      362.31      474.02     12.78 o 
   2   5   5       59.54       58.56      3.92 o 
   3   5   5      131.28      124.61      5.39 o 
   4   5   5        1.20        2.45      1.17 o 
   5   5   5        6.93       16.54      4.61 o 
  -5   6   5        0.81       -3.89      3.89 o 
  -4   6   5        3.02        4.91      1.77 o 
  -3   6   5      106.09       98.76      7.22 o 
  -2   6   5       31.39       44.27      3.77 o 
  -1   6   5      134.38      108.43      6.50 o 
   0   6   5      474.35      542.73     12.35 o 
   1   6   5        1.42       32.90      5.50 o 
   2   6   5      151.62      140.28      6.21 o 
   3   6   5       96.43       96.07      5.31 o 
   4   6   5       28.72       21.62      2.46 o 
   5   6   5        4.96        4.33      3.87 o 
  -5   7   5        3.92        7.29      5.30 o 
  -4   7   5        1.54        1.08      1.84 o 
  -3   7   5       58.76       55.01      5.13 o 
  -2   7   5      203.54      152.57      7.11 o 
  -1   7   5        0.13       -1.27      1.60 o 
   0   7   5      383.36      480.01     19.27 o 
   1   7   5        6.53        2.75      0.76 o 
   2   7   5       18.99       20.76      3.36 o 
   3   7   5        0.45        2.37      1.25 o 
   4   7   5       53.21       62.40      5.55 o 
   5   7   5        2.91        3.11      3.51 o 
  -4   8   5       32.28       36.02      4.66 o 
  -3   8   5        0.46        0.25      1.90 o 
  -2   8   5       73.35       77.53      5.87 o 
  -1   8   5       74.10       71.70      4.61 o 
   0   8   5      291.66      289.81      8.95 o 
   1   8   5        1.31       18.53      2.60 o 
   2   8   5       44.64       41.68      3.97 o 
   3   8   5        6.79        7.36      1.94 o 
   4   8   5        6.12        7.98      1.92 o 
  -4   9   5        8.56        3.92      2.89 o 
  -3   9   5       58.65       63.90      5.59 o 
  -2   9   5       19.19       15.84      2.44 o 
  -1   9   5      177.91      143.13     10.50 o 
   0   9   5      317.13      340.61     11.82 o 
   1   9   5       18.82       57.00      6.19 o 
   2   9   5       11.18        4.64      1.71 o 
   3   9   5       13.27       12.27      2.26 o 
   4   9   5        9.73        9.34      2.98 o 
  -4  10   5        6.28       -0.17      2.85 o 
  -3  10   5        0.00       -0.35      3.46 o 
  -2  10   5        3.12        4.34      2.98 o 
  -1  10   5      240.75      228.68     17.47 o 
   0  10   5       80.62       96.40      6.49 o 
   1  10   5      123.25      163.08     10.92 o 
   2  10   5       22.78       15.92      3.35 o 
   3  10   5        0.74       -1.92      2.54 o 
   4  10   5        3.67        6.79      3.31 o 
  -3  11   5        3.77        8.02      3.16 o 
  -2  11   5       16.37       24.03      6.40 o 
  -1  11   5        1.28        2.57      2.80 o 
   0  11   5        0.73        1.51      1.37 o 
   1  11   5       15.03        8.60      2.67 o 
   2  11   5        2.20       -3.15      4.98 o 
   3  11   5       55.93       52.66      7.87 o 
  -3  12   5        0.14       -1.05      5.24 o 
  -2  12   5        0.73        7.51      5.10 o 
  -1  12   5        5.42        5.91      3.38 o 
   0  12   5        0.08        0.44      2.29 o 
   1  12   5       20.37       23.50      4.09 o 
   2  12   5       36.40       35.40      6.86 o 
   3  12   5        2.76        4.70      3.84 o 
  -2  13   5        4.76        3.45      4.05 o 
  -1  13   5       10.23       10.71      4.20 o 
   0  13   5        0.01        3.22      4.67 o 
   1  13   5       19.84       17.86      4.14 o 
   2  13   5        4.30        4.91      3.02 o 
  -2  14   5        0.01        5.70      8.92 o 
  -1  14   5        1.81       10.29      4.98 o 
   0  14   5        1.44        6.32      5.48 o 
   1  14   5        4.98       10.27      3.88 o 
   2  14   5        4.35       10.04      6.70 o 
   0  15   5        0.35        3.91      3.75 o 
  -4   0   6       65.83       79.50      9.01 o 
  -2   0   6      691.51      633.82     10.85 o 
   0   0   6    11434.42    11162.82    354.50 o 
   2   0   6       43.38       58.29      7.65 o 
   4   0   6      114.25      131.27      9.64 o 
  -5   1   6       13.27        6.81      2.67 o 
  -4   1   6       83.78       91.72      6.51 o 
  -3   1   6       17.65       16.21      1.65 o 
  -2   1   6      259.57      426.69     28.43 o 
  -1   1   6      197.33      183.60      4.67 o 
   0   1   6      476.58      492.27      9.90 o 
   1   1   6       14.52       46.26      5.79 o 
   2   1   6     1708.41     1540.02     31.04 o 
   3   1   6        0.82       -0.84      0.84 o 
   4   1   6       11.22        2.65      1.45 o 
   5   1   6       13.60       20.86      4.55 o 
  -5   2   6       15.02       14.01      3.32 o 
  -4   2   6        2.54        4.26      1.57 o 
  -3   2   6       17.70       16.64      1.86 o 
  -2   2   6       75.88       89.03      3.77 o 
  -1   2   6      802.36      839.37     13.35 o 
   0   2   6     4808.05     5051.32     32.99 o 
   1   2   6      586.76      692.83     14.07 o 
   2   2   6      169.09      147.32      4.22 o 
   3   2   6       57.46       43.88      2.67 o 
   4   2   6       16.74       22.40      2.78 o 
   5   2   6       80.09      120.95     10.64 o 
  -5   3   6       31.52       28.07      5.45 o 
  -4   3   6       21.93       28.46      3.90 o 
  -3   3   6      169.08      177.75      5.57 o 
  -2   3   6      712.24      626.20     12.20 o 
  -1   3   6        2.52       21.69      3.58 o 
   0   3   6     2768.26     2985.18     22.23 o 
   1   3   6      129.36      111.95      3.67 o 
   2   3   6      169.57      172.26     10.26 o 
   3   3   6       15.66       12.55      1.33 o 
   4   3   6       32.20       32.11      3.16 o 
   5   3   6        0.50        2.35      2.23 o 
  -5   4   6        2.35        8.49      3.63 o 
  -4   4   6       75.24       72.57      4.32 o 
  -3   4   6       11.48       17.08      1.94 o 
  -2   4   6        3.30        2.27      1.20 o 
  -1   4   6       11.07      153.71     18.63 o 
   0   4   6        2.94        2.85      0.79 o 
   1   4   6      623.53      602.13      8.95 o 
   2   4   6        1.00       -0.38      0.78 o 
   3   4   6      270.38      266.34      7.05 o 
   4   4   6        6.15        2.13      1.15 o 
   5   4   6       25.49       41.76      7.74 o 
  -5   5   6        0.01       -1.40      4.07 o 
  -4   5   6       36.71       36.54      3.25 o 
  -3   5   6      253.48      241.76      8.28 o 
  -2   5   6       12.28        8.50      1.71 o 
  -1   5   6        4.32        7.30      1.75 o 
   0   5   6      479.69      478.28      9.92 o 
   1   5   6       32.27       20.58      1.87 o 
   2   5   6       14.66       15.29      1.82 o 
   3   5   6      334.73      341.00      8.89 o 
   4   5   6        2.94        2.55      1.09 o 
   5   5   6        4.52        7.95      3.39 o 
  -5   6   6        0.94       -1.87      4.69 o 
  -4   6   6       28.79       30.04      3.05 o 
  -3   6   6        5.16        8.30      2.23 o 
  -2   6   6        1.51       53.50     11.90 o 
  -1   6   6       18.00      242.19     29.73 o 
   0   6   6       98.48      108.98      4.98 o 
   1   6   6      992.72      847.25     13.87 o 
   2   6   6      530.84      486.93     10.97 o 
   3   6   6      229.88      211.55      7.87 o 
   4   6   6        3.12        2.43      1.58 o 
   5   6   6        2.37        1.76      3.51 o 
  -5   7   6        1.16       10.50      6.92 o 
  -4   7   6       18.73       20.43      3.26 o 
  -3   7   6       77.54       77.99      6.28 o 
  -2   7   6      121.41       97.96      6.34 o 
  -1   7   6      128.35      110.07      6.68 o 
   0   7   6       22.72       37.02      3.14 o 
   1   7   6       10.44       39.62      3.53 o 
   2   7   6       55.20       56.98      4.40 o 
   3   7   6       63.99       72.95      5.09 o 
   4   7   6        0.06       -1.21      1.54 o 
  -4   8   6        0.01       -2.10      2.10 o 
  -3   8   6        0.18        1.52      2.24 o 
  -2   8   6       21.08       15.54      2.54 o 
  -1   8   6      132.32      118.87      7.03 o 
   0   8   6       35.09       38.18      3.06 o 
   1   8   6        2.72       30.37      3.01 o 
   2   8   6       30.07       24.73      2.42 o 
   3   8   6       29.96       29.51      3.29 o 
   4   8   6        6.57        6.98      2.66 o 
  -4   9   6       17.62       18.77      4.79 o 
  -3   9   6        1.50       -0.76      1.44 o 
  -2   9   6       32.69       22.90      3.37 o 
  -1   9   6      585.96      536.67     17.35 o 
   0   9   6        0.03       -1.40      1.90 o 
   1   9   6      180.69      281.35     16.31 o 
   2   9   6       18.01       19.48      3.34 o 
   3   9   6       28.71       30.28      3.79 o 
   4   9   6        0.10        2.32      3.56 o 
  -4  10   6        4.27       12.79      4.61 o 
  -3  10   6        0.07       -1.02      2.96 o 
  -2  10   6        3.85        2.00      3.13 o 
  -1  10   6      104.66       92.39     11.26 o 
   0  10   6        8.78       11.55      2.28 o 
   1  10   6       23.37       40.93      6.36 o 
   2  10   6        5.04        2.71      2.35 o 
   3  10   6        9.75       10.36      3.15 o 
   4  10   6       14.37        9.59      4.16 o 
  -3  11   6        7.12       11.96      3.69 o 
  -2  11   6        9.17        5.77      2.83 o 
  -1  11   6        0.34       -2.35      4.07 o 
   0  11   6        4.10        4.24      1.67 o 
   1  11   6        1.63        0.09      2.26 o 
   2  11   6        1.17        5.13      3.26 o 
   3  11   6        4.90        0.05      2.63 o 
  -3  12   6       10.60       15.78      6.36 o 
  -2  12   6        0.15        3.67      4.37 o 
  -1  12   6        0.08        8.59      3.50 o 
   0  12   6      115.72      153.76     11.30 o 
   1  12   6       51.74       49.05      6.26 o 
   2  12   6        5.01        7.76      3.81 o 
   3  12   6        2.73       -4.01      4.01 o 
  -2  13   6        2.31       -0.95      2.71 o 
  -1  13   6        0.71       17.95      5.71 o 
   0  13   6       67.36       85.22     13.09 o 
   1  13   6       93.54       81.65      9.55 o 
   2  13   6        0.04       -5.51      5.51 o 
  -2  14   6        0.15        4.97      3.77 o 
  -1  14   6        4.34        6.82      5.17 o 
   0  14   6        0.17       -0.76      5.68 o 
   1  14   6        0.60        2.74     10.99 o 
   2  14   6        1.22       -2.01      7.98 o 
  -5   0   7       57.77       78.70     12.64 o 
  -3   0   7       19.34       18.91      2.04 o 
  -1   0   7     1781.66     1901.56    146.90 o 
   1   0   7     4018.81     3795.90    104.25 o 
   3   0   7       57.89       59.04      5.16 o 
   5   0   7       10.49       11.28      3.55 o 
  -5   1   7       29.40       27.33      4.50 o 
  -4   1   7        0.08        0.22      2.18 o 
  -3   1   7      260.29      261.07      7.94 o 
  -2   1   7       52.14       65.59      3.05 o 
  -1   1   7     2440.15     2210.08     72.31 o 
   0   1   7      720.69      757.88     12.32 o 
   1   1   7      511.59      842.68     66.45 o 
   2   1   7       18.06       16.08      1.83 o 
   3   1   7        2.10        1.03      1.23 o 
   4   1   7        6.25        8.55      1.89 o 
   5   1   7       75.04      108.85      9.11 o 
  -5   2   7        0.36       -1.84      3.15 o 
  -4   2   7      184.72      186.08     10.98 o 
  -3   2   7        4.82        2.20      1.03 o 
  -2   2   7        5.11       45.29      8.44 o 
  -1   2   7     2095.52     1879.93     66.35 o 
   0   2   7     4338.71     4815.83     50.84 o 
   1   2   7        0.72        5.24      0.32 o 
   2   2   7      296.90      283.63      5.44 o 
   3   2   7       49.82       46.96      2.72 o 
   4   2   7      316.39      343.38     10.71 o 
   5   2   7       10.38       15.61      4.80 o 
  -5   3   7        3.69        4.88      3.08 o 
  -4   3   7        1.09       -2.38      2.38 o 
  -3   3   7        4.69        4.40      0.82 o 
  -2   3   7       86.36       63.52      3.93 o 
  -1   3   7       24.86       84.29      6.37 o 
   0   3   7      717.60      828.64     11.90 o 
   1   3   7      281.24      243.67      5.81 o 
   2   3   7      243.39      209.08      5.51 o 
   3   3   7        0.05       -0.14      1.13 o 
   4   3   7       60.88       69.16      4.72 o 
   5   3   7        1.81        2.44      2.93 o 
  -5   4   7        3.89        3.03      3.56 o 
  -4   4   7       22.44       26.05      2.36 o 
  -3   4   7        0.00       -1.62      1.62 o 
  -2   4   7        4.73       12.78      2.80 o 
  -1   4   7      127.91      137.58      6.49 o 
   0   4   7     5444.83     6188.63     84.52 o 
   1   4   7      115.44      120.84      4.28 o 
   2   4   7      182.53      167.46      5.22 o 
   3   4   7       79.70       84.63      3.88 o 
   4   4   7      120.90      139.55      7.00 o 
   5   4   7       25.15       28.25      5.16 o 
  -5   5   7        4.78        8.24      4.41 o 
  -4   5   7        7.72        5.39      1.18 o 
  -3   5   7        1.68       -0.99      1.35 o 
  -2   5   7      171.77      179.40      6.68 o 
  -1   5   7      141.24      135.52      6.36 o 
   0   5   7       10.92        3.58      0.91 o 
   1   5   7       28.51       45.01      3.46 o 
   2   5   7      288.40      264.26      7.92 o 
   3   5   7      116.89      122.84      5.38 o 
   4   5   7        1.21        1.56      1.22 o 
   5   5   7        0.73       -0.51      5.65 o 
  -5   6   7        5.69       13.77      5.76 o 
  -4   6   7       22.45       15.47      2.66 o 
  -3   6   7       32.54       28.95      3.51 o 
  -2   6   7        2.29       37.30      4.29 o 
  -1   6   7        4.34        7.64      1.57 o 
   0   6   7      254.20      288.02      7.89 o 
   1   6   7       11.84       10.31      1.64 o 
   2   6   7      294.74      257.52      8.18 o 
   3   6   7       51.04       58.60      4.27 o 
   4   6   7        4.07        4.55      1.61 o 
   5   6   7       18.26       25.37      6.34 o 
  -4   7   7        1.44        1.29      1.91 o 
  -3   7   7      190.68      176.67      9.26 o 
  -2   7   7      591.58      535.35     14.10 o 
  -1   7   7      217.04      196.58      8.46 o 
   0   7   7      267.45      273.97      8.47 o 
   1   7   7       24.91       77.29      4.50 o 
   2   7   7      134.29      169.34     11.53 o 
   3   7   7       48.43       45.59      4.08 o 
   4   7   7       11.22       11.65      2.23 o 
  -4   8   7        0.00       -1.94      3.06 o 
  -3   8   7       54.11       45.73      5.18 o 
  -2   8   7      234.86      231.82     11.07 o 
  -1   8   7      156.78      181.17     10.20 o 
   0   8   7        6.97        5.77      1.51 o 
   1   8   7      208.26      206.92      7.89 o 
   2   8   7       92.15       91.00      6.12 o 
   3   8   7        5.84        4.36      1.76 o 
   4   8   7        9.77        9.67      3.09 o 
  -4   9   7        1.57        3.92      3.69 o 
  -3   9   7        0.00        3.16      2.55 o 
  -2   9   7        0.07        3.32      4.48 o 
  -1   9   7       28.98       25.84      4.40 o 
   0   9   7        1.32       -0.50      0.94 o 
   1   9   7       20.41       21.82      3.18 o 
   2   9   7       77.37       67.79      5.68 o 
   3   9   7        0.96        1.36      2.92 o 
   4   9   7        2.02        3.92      3.43 o 
  -4  10   7        3.61       10.92      4.56 o 
  -3  10   7        9.82        6.24      3.43 o 
  -2  10   7        5.21        3.58      3.14 o 
  -1  10   7       13.13       13.34      2.90 o 
   0  10   7        1.88        7.47      2.00 o 
   1  10   7       17.18       17.17      2.49 o 
   2  10   7        0.44        0.63      1.29 o 
   3  10   7       23.08       16.90      4.06 o 
   4  10   7        3.72        4.69      2.98 o 
  -3  11   7        0.42       -1.56      2.68 o 
  -2  11   7       35.56       37.46      6.02 o 
  -1  11   7       39.48       51.31      9.01 o 
   0  11   7        6.38        5.76      1.89 o 
   1  11   7       65.45       59.19      4.32 o 
   2  11   7        8.95        9.62      3.23 o 
   3  11   7        4.02        4.68      3.18 o 
  -3  12   7        4.24        4.88      2.87 o 
  -2  12   7        2.59        3.83      4.94 o 
  -1  12   7        5.45        3.54      5.99 o 
   0  12   7       11.95        6.12      2.65 o 
   1  12   7        4.67        6.31      2.37 o 
   2  12   7        3.98        6.51      2.73 o 
   3  12   7       10.98        8.41      3.63 o 
  -2  13   7        1.58        2.77      4.79 o 
  -1  13   7        1.64       12.55      5.50 o 
   0  13   7        6.53        2.07      3.42 o 
   1  13   7       28.68       28.57      5.44 o 
   2  13   7       44.42       31.69      6.36 o 
  -1  14   7        2.18       10.80      5.62 o 
   0  14   7        0.06        3.91      5.55 o 
   1  14   7       31.51       29.18      7.33 o 
  -4   0   8       38.33       43.62      7.85 o 
  -2   0   8       68.50       65.05      8.61 o 
   0   0   8     2239.70     2521.97     34.03 o 
   2   0   8      834.57      780.88     18.37 o 
   4   0   8       87.03      105.91      9.07 o 
  -5   1   8       11.42        9.27      4.13 o 
  -4   1   8       17.74       12.10      2.96 o 
  -3   1   8      163.35      179.13      5.90 o 
  -2   1   8      954.45      917.59     12.67 o 
  -1   1   8        3.39        5.43      0.91 o 
   0   1   8     1489.74     1575.10     19.02 o 
   1   1   8       29.22       23.20      1.56 o 
   2   1   8      467.28      523.14     19.40 o 
   3   1   8      130.85      121.36      5.88 o 
   4   1   8      363.91      413.81     13.17 o 
   5   1   8       59.91       83.12      8.16 o 
  -5   2   8       95.19      122.23     11.06 o 
  -4   2   8       27.61       35.64      4.12 o 
  -3   2   8       56.62       55.57      2.53 o 
  -2   2   8      200.32      477.65     50.57 o 
  -1   2   8     1347.88     1219.71     16.35 o 
   0   2   8     1004.41     1102.82     15.30 o 
   1   2   8      657.82      826.77     11.70 o 
   2   2   8     1827.42     1753.96     14.94 o 
   3   2   8       71.17       65.84      3.72 o 
   4   2   8       73.04       80.04      5.20 o 
   5   2   8       24.34       30.26      5.46 o 
  -5   3   8        0.48        2.09      2.42 o 
  -4   3   8       39.58       44.79      6.09 o 
  -3   3   8        7.61        2.58      1.00 o 
  -2   3   8       49.93       76.73      4.96 o 
  -1   3   8       70.43       80.65      5.00 o 
   0   3   8      323.47      362.19      8.26 o 
   1   3   8      193.48      148.75      4.55 o 
   2   3   8      261.45      221.05      5.21 o 
   3   3   8      114.83      116.39      5.51 o 
   4   3   8        7.66       12.33      2.56 o 
   5   3   8       13.02       10.21      2.82 o 
  -5   4   8        0.44       -0.99      3.53 o 
  -4   4   8       29.18       20.83      3.32 o 
  -3   4   8       19.97       25.04      2.43 o 
  -2   4   8      167.71      161.59      6.68 o 
  -1   4   8     2609.07     2272.85     45.40 o 
   0   4   8       94.65      107.69      4.69 o 
   1   4   8        0.25        0.22      0.11 o 
   2   4   8       16.41       19.23      2.31 o 
   3   4   8        0.33        0.37      0.90 o 
   4   4   8      120.97      121.91      7.72 o 
   5   4   8        0.40       -1.77      2.86 o 
  -5   5   8       10.94       13.69      5.09 o 
  -4   5   8       27.12       24.33      3.25 o 
  -3   5   8      436.71      401.95     11.45 o 
  -2   5   8       98.99      106.24      5.06 o 
  -1   5   8      868.70      685.54     32.10 o 
   0   5   8     1079.64     1208.55     16.57 o 
   1   5   8      106.58      238.70     29.06 o 
   2   5   8       43.81       46.74      3.22 o 
   3   5   8        0.62        2.01      1.87 o 
   4   5   8        7.56       11.25      2.67 o 
   5   5   8        0.27       -1.77      3.27 o 
  -5   6   8        0.04       -3.66      3.96 o 
  -4   6   8        4.52        3.87      1.50 o 
  -3   6   8      128.44      126.80      6.96 o 
  -2   6   8      289.80      263.47      8.60 o 
  -1   6   8      236.14      209.25      8.28 o 
   0   6   8       44.13       63.34      3.81 o 
   1   6   8       78.28      111.79      4.90 o 
   2   6   8      121.53      151.28      6.73 o 
   3   6   8       24.56       25.83      2.52 o 
   4   6   8       18.35       15.88      2.91 o 
   5   6   8        1.82       -2.02      3.13 o 
  -4   7   8        1.45       -3.08      3.08 o 
  -3   7   8      149.52      161.28      7.92 o 
  -2   7   8      247.00      253.55      9.64 o 
  -1   7   8       16.17       92.42     27.66 o 
   0   7   8       52.36       63.58      3.92 o 
   1   7   8      551.76      474.04     10.97 o 
   2   7   8      240.51      248.71     11.34 o 
   3   7   8       51.00       45.87      4.11 o 
   4   7   8        1.25        3.61      1.74 o 
  -4   8   8        1.80       -0.02      2.56 o 
  -3   8   8        6.58        3.96      1.92 o 
  -2   8   8      181.10      223.74     10.98 o 
  -1   8   8       10.05       19.82      3.35 o 
   0   8   8        5.18        3.73      1.61 o 
   1   8   8       67.35       56.47      4.25 o 
   2   8   8      397.62      375.32     10.54 o 
   3   8   8       46.31       43.65      4.05 o 
   4   8   8        2.25        4.35      2.32 o 
  -4   9   8        0.47        1.94      2.37 o 
  -3   9   8       13.89       10.82      3.89 o 
  -2   9   8       18.50       30.51      6.21 o 
  -1   9   8       13.21       13.42      3.51 o 
   0   9   8       29.23       31.52      3.48 o 
   1   9   8       41.52       31.88      3.68 o 
   2   9   8      146.73      119.90      7.45 o 
   3   9   8        4.94        2.25      2.02 o 
   4   9   8        4.30        2.55      3.18 o 
  -4  10   8       28.41       25.59      6.05 o 
  -3  10   8        0.09       -3.62      4.01 o 
  -2  10   8       23.55       16.32      3.29 o 
  -1  10   8       31.43       49.24      6.30 o 
   0  10   8        5.89        4.54      2.56 o 
   1  10   8       97.43       83.81      6.11 o 
   2  10   8        1.93        5.70      2.99 o 
   3  10   8       25.70       25.28      5.10 o 
   4  10   8        9.47       17.98      4.01 o 
  -3  11   8        4.50        5.12      3.06 o 
  -2  11   8        0.16        2.93      3.13 o 
  -1  11   8       28.70       19.91      4.61 o 
   0  11   8      426.66      501.26     17.89 o 
   1  11   8       25.79       27.92      4.69 o 
   2  11   8        3.59        3.66      3.79 o 
   3  11   8        7.81       11.79      3.86 o 
  -3  12   8        0.70       -4.89      4.89 o 
  -2  12   8        0.79        2.26      6.05 o 
  -1  12   8        1.08       -0.35      4.18 o 
   0  12   8       24.38       26.60      4.86 o 
   1  12   8       14.16       13.30      4.00 o 
   2  12   8        9.64        2.12      3.27 o 
   3  12   8        0.30        0.39      3.08 o 
  -2  13   8        0.06        4.66      4.16 o 
  -1  13   8       42.23       59.38     10.50 o 
   0  13   8       27.92       36.76      8.51 o 
   1  13   8       71.89       66.75      8.84 o 
   2  13   8        5.80        2.69      3.85 o 
  -1  14   8        3.12       12.93      5.81 o 
   0  14   8        3.43        3.44      3.77 o 
   1  14   8        0.22        1.30      4.76 o 
  -5   0   9       54.69       74.46     12.67 o 
  -3   0   9      113.00       98.49      7.11 o 
  -1   0   9      122.12       87.95     24.25 o 
   1   0   9     4027.20     3390.27     92.66 o 
   3   0   9        0.91       -1.88      1.88 o 
   5   0   9       10.65       13.15      6.21 o 
  -5   1   9       29.94       28.93      5.11 o 
  -4   1   9        6.30        3.49      2.13 o 
  -3   1   9       13.70        9.69      1.50 o 
  -2   1   9      281.34      226.89      5.81 o 
  -1   1   9      596.02      663.35     55.48 o 
   0   1   9       31.19       44.85      2.40 o 
   1   1   9     1515.67     1396.95     12.93 o 
   2   1   9       35.84       62.82      4.67 o 
   3   1   9      287.27      298.98     10.37 o 
   4   1   9      107.82      106.65      6.65 o 
   5   1   9        5.43        5.83      3.30 o 
  -5   2   9        3.62        1.18      3.35 o 
  -4   2   9       10.26        6.25      2.60 o 
  -3   2   9       33.47       34.84      2.16 o 
  -2   2   9      178.86      189.69      6.32 o 
  -1   2   9     2784.75     2600.92     23.64 o 
   0   2   9       59.18       56.64      3.67 o 
   1   2   9      675.83      687.97      7.01 o 
   2   2   9      354.03      292.35      6.39 o 
   3   2   9       23.58       12.72      1.68 o 
   4   2   9       94.76       95.68      6.73 o 
   5   2   9       25.03       50.19      6.44 o 
  -5   3   9        4.22        3.31      4.14 o 
  -4   3   9       20.25       16.87      2.75 o 
  -3   3   9      249.33      229.99      6.86 o 
  -2   3   9        1.74        5.84      1.18 o 
  -1   3   9        2.31       12.91      1.76 o 
   0   3   9     1873.32     2104.94     21.78 o 
   1   3   9       15.72       11.79      1.48 o 
   2   3   9        0.36        0.44      0.74 o 
   3   3   9      138.49      131.13      6.07 o 
   4   3   9      169.50      192.61     11.71 o 
   5   3   9        9.17       10.43      2.62 o 
  -5   4   9        0.72       -0.80      3.07 o 
  -4   4   9       10.34        8.50      2.99 o 
  -3   4   9       12.62       10.22      1.78 o 
  -2   4   9       16.49       33.60      3.23 o 
  -1   4   9        0.84        7.56     21.59 o 
   0   4   9      233.45      313.97     22.34 o 
   1   4   9      385.15      302.86      8.98 o 
   2   4   9      116.31      123.03      4.23 o 
   3   4   9      353.16      342.74      8.57 o 
   4   4   9       67.25       69.87      5.90 o 
   5   4   9        9.62       12.58      4.34 o 
  -5   5   9        2.28        1.73      3.25 o 
  -4   5   9      145.99      140.47      9.11 o 
  -3   5   9      596.91      645.82     14.09 o 
  -2   5   9        3.07        3.68      1.28 o 
  -1   5   9       17.31       44.31      4.36 o 
   0   5   9       21.42       20.46      2.20 o 
   1   5   9      160.82      117.84      4.77 o 
   2   5   9       28.82       21.10      2.05 o 
   3   5   9        6.78        8.91      2.41 o 
   4   5   9        0.80       -0.01      2.48 o 
   5   5   9       12.92        8.55      3.20 o 
  -5   6   9        5.23        3.45      3.37 o 
  -4   6   9       17.73       11.11      2.36 o 
  -3   6   9      380.61      369.76     12.80 o 
  -2   6   9       15.36       26.63      4.53 o 
  -1   6   9       17.01       25.67      3.08 o 
   0   6   9        0.73        4.52      1.21 o 
   1   6   9       25.17       38.73      2.87 o 
   2   6   9      169.89      193.30      7.00 o 
   3   6   9       23.11       23.47      2.94 o 
   4   6   9        5.95        1.03      2.59 o 
  -4   7   9       28.65       31.48      5.21 o 
  -3   7   9        8.05        9.78      2.03 o 
  -2   7   9       19.38       32.75      4.01 o 
  -1   7   9      139.31      178.58      7.91 o 
   0   7   9       17.00       11.09      1.53 o 
   1   7   9      251.41      236.71      8.31 o 
   2   7   9      118.61      118.06      5.86 o 
   3   7   9        3.52        2.17      1.56 o 
   4   7   9        2.77        4.45      1.91 o 
  -4   8   9        0.00        0.15      1.98 o 
  -3   8   9        0.18       -0.12      2.16 o 
  -2   8   9       45.70       35.96      3.77 o 
  -1   8   9      149.08      231.80     10.33 o 
   0   8   9      297.20      310.49     10.38 o 
   1   8   9      430.45      397.28     11.54 o 
   2   8   9       35.74       33.75      2.92 o 
   3   8   9       47.29       43.82      4.52 o 
   4   8   9        0.14        0.32      2.30 o 
  -4   9   9        1.37       -3.49      3.64 o 
  -3   9   9        2.94        0.69      2.72 o 
  -2   9   9       55.39       37.92      4.51 o 
  -1   9   9      256.49      308.05     15.00 o 
   0   9   9        1.32        1.50      1.78 o 
   1   9   9      432.13      417.28     14.20 o 
   2   9   9        0.00        1.96      1.58 o 
   3   9   9        0.11        1.07      2.10 o 
   4   9   9        0.07       -3.63      3.63 o 
  -3  10   9       15.19       11.69      4.25 o 
  -2  10   9        7.44        8.92      2.24 o 
  -1  10   9       28.10       37.83      5.56 o 
   0  10   9      130.58      136.29      8.08 o 
   1  10   9       72.78       75.15      6.10 o 
   2  10   9       14.28       15.93      4.23 o 
   3  10   9       10.23       14.67      3.37 o 
  -3  11   9       10.25        4.33      2.90 o 
  -2  11   9       10.58        5.36      3.77 o 
  -1  11   9      107.39      118.69      9.43 o 
   0  11   9       87.99      107.24      8.06 o 
   1  11   9      153.46      154.57     11.22 o 
   2  11   9        0.10        2.98      4.00 o 
   3  11   9        8.36       10.31      3.33 o 
  -3  12   9       13.95       13.28      3.62 o 
  -2  12   9        0.02        1.85      4.13 o 
  -1  12   9        1.48       -0.99      4.04 o 
   0  12   9       10.06       14.54      3.07 o 
   1  12   9        2.58        3.35      2.44 o 
   2  12   9        2.41        0.50      2.60 o 
   3  12   9        8.42        8.69      3.25 o 
  -2  13   9       16.22        6.59      6.17 o 
  -1  13   9       29.75       31.40      7.91 o 
   0  13   9        4.36        4.77      4.40 o 
   1  13   9        5.81       11.33      3.18 o 
   2  13   9        3.61        2.26      3.93 o 
  -1  14   9        3.22        6.34      5.01 o 
   0  14   9        0.84        2.34      4.34 o 
   1  14   9       14.09       13.51      7.11 o 
  -4   0  10        0.00       -1.50      3.71 o 
  -2   0  10     1082.83      992.13     20.85 o 
   0   0  10        0.18        1.52      1.50 o 
   2   0  10       32.16       41.78      5.37 o 
   4   0  10       60.65       53.64      9.34 o 
  -5   1  10       13.92       13.27      2.94 o 
  -4   1  10        0.04       -1.75      1.75 o 
  -3   1  10       53.83       45.91      3.04 o 
  -2   1  10       31.32       47.36      3.00 o 
  -1   1  10      528.20      878.55     30.86 o 
   0   1  10      260.34      326.60      6.69 o 
   1   1  10     1350.04     1375.28     14.43 o 
   2   1  10       78.48       70.94      2.83 o 
   3   1  10        0.16        0.58      1.48 o 
   4   1  10       44.93       55.98      5.41 o 
   5   1  10        3.50       12.21      3.40 o 
  -5   2  10        5.28        8.67      3.08 o 
  -4   2  10        4.06        0.79      2.72 o 
  -3   2  10       54.86       41.83      3.01 o 
  -2   2  10      181.08      213.64      6.33 o 
  -1   2  10      304.81      376.74      9.33 o 
   0   2  10       35.55       22.06      2.41 o 
   1   2  10      217.01      329.06      7.59 o 
   2   2  10      273.63      256.59      6.28 o 
   3   2  10        7.68        6.78      1.31 o 
   4   2  10       31.59       33.43      4.06 o 
   5   2  10       15.23       17.45      3.93 o 
  -5   3  10        2.71        6.39      4.72 o 
  -4   3  10      326.03      372.91     20.45 o 
  -3   3  10        0.01       -1.38      1.38 o 
  -2   3  10      105.94       88.56      4.72 o 
  -1   3  10      579.30      479.50     11.09 o 
   0   3  10     1303.63     1497.89     19.18 o 
   1   3  10      156.97      262.47     11.03 o 
   2   3  10       87.32       70.72      3.47 o 
   3   3  10       87.04       84.99      3.50 o 
   4   3  10       46.99       39.10      4.85 o 
   5   3  10        0.01        4.08      4.00 o 
  -5   4  10       48.19       46.66      7.83 o 
  -4   4  10        9.49        3.65      2.58 o 
  -3   4  10      139.78      133.92      6.40 o 
  -2   4  10       30.64       57.98      6.25 o 
  -1   4  10        6.67       92.69     41.01 o 
   0   4  10      942.33      909.08     14.33 o 
   1   4  10      811.92      727.03     11.92 o 
   2   4  10      328.91      269.07      6.72 o 
   3   4  10      383.95      375.16      9.55 o 
   4   4  10      100.73      101.09      7.05 o 
   5   4  10        2.40        6.03      3.03 o 
  -5   5  10        0.00        1.11      3.91 o 
  -4   5  10       75.96       90.06      7.45 o 
  -3   5  10       56.58       63.67      4.59 o 
  -2   5  10       29.19       33.89      3.44 o 
  -1   5  10       52.55       47.96      3.76 o 
   0   5  10        6.33       13.68      1.85 o 
   1   5  10       34.24       40.30      2.96 o 
   2   5  10        0.20        1.23      1.01 o 
   3   5  10       79.81       89.68      5.21 o 
   4   5  10        1.57       -0.50      2.71 o 
   5   5  10        0.04       -0.03      4.46 o 
  -4   6  10        0.32        3.40      2.03 o 
  -3   6  10       88.98       73.39      5.53 o 
  -2   6  10      455.63      422.15     12.49 o 
  -1   6  10        0.94       23.07     97.46 o 
   0   6  10       53.33       39.88      2.99 o 
   1   6  10     1357.64     1225.57     21.29 o 
   2   6  10      296.29      289.45      9.65 o 
   3   6  10       38.30       41.50      3.70 o 
   4   6  10        7.32        2.54      2.04 o 
  -4   7  10        2.35        2.60      2.26 o 
  -3   7  10        5.32        4.57      2.60 o 
  -2   7  10      225.15      182.00      8.82 o 
  -1   7  10       92.89       64.06      5.30 o 
   0   7  10       25.33       31.84      3.01 o 
   1   7  10       12.95       30.30      2.90 o 
   2   7  10       75.02       88.13      5.74 o 
   3   7  10       88.47       95.21      6.27 o 
   4   7  10        0.27       -2.23      2.53 o 
  -4   8  10        5.63        4.53      2.90 o 
  -3   8  10        0.31       -0.55      2.12 o 
  -2   8  10       14.27       12.93      3.14 o 
  -1   8  10      125.79      131.66      9.63 o 
   0   8  10        2.26        0.28      1.59 o 
   1   8  10      147.46      158.02      7.56 o 
   2   8  10       42.20       35.07      2.95 o 
   3   8  10        0.15        3.60      2.17 o 
   4   8  10        0.00       -0.13      1.95 o 
  -4   9  10       22.79       16.92      5.17 o 
  -3   9  10        5.43        6.04      2.42 o 
  -2   9  10      189.90      158.11      9.68 o 
  -1   9  10      354.83      368.69     14.85 o 
   0   9  10      362.61      415.72     13.35 o 
   1   9  10      239.03      301.67     11.91 o 
   2   9  10        7.47       24.81      4.25 o 
   3   9  10        4.06        1.77      2.06 o 
   4   9  10        0.80        4.85      3.71 o 
  -3  10  10       10.27       11.59      3.61 o 
  -2  10  10        7.69        2.78      2.38 o 
  -1  10  10       93.10       73.89      7.26 o 
   0  10  10      157.60      171.80      9.33 o 
   1  10  10        0.55       21.72      3.44 o 
   2  10  10        0.38        4.52      2.44 o 
   3  10  10        8.66       12.99      3.64 o 
  -3  11  10        5.82        9.34      3.30 o 
  -2  11  10        1.12       -0.86      2.59 o 
  -1  11  10        8.36       11.26      3.00 o 
   0  11  10      193.48      217.12     14.76 o 
   1  11  10        0.33        3.72      3.39 o 
   2  11  10        3.67        2.19      2.75 o 
   3  11  10        0.00        0.81      3.45 o 
  -2  12  10        4.95        2.69      2.34 o 
  -1  12  10        8.72        2.57      3.30 o 
   0  12  10       19.70       13.87      4.34 o 
   1  12  10        3.71       -1.25      2.63 o 
   2  12  10        0.33       -1.88      3.61 o 
  -2  13  10        1.99        2.27      4.70 o 
  -1  13  10       20.12       13.47      4.75 o 
   0  13  10       11.77       17.08      7.21 o 
   1  13  10        2.84        7.67      3.71 o 
   2  13  10        0.08       -3.03      5.96 o 
  -1  14  10        0.02        0.69      4.83 o 
   0  14  10        1.67        6.93      5.36 o 
  -5   0  11       36.32       28.91      7.54 o 
  -3   0  11      593.75      579.07     22.35 o 
  -1   0  11      664.53      616.10     16.30 o 
   1   0  11      415.79      501.28     13.71 o 
   3   0  11      169.60      177.79     18.99 o 
   5   0  11       92.44      114.54     20.08 o 
  -5   1  11       20.59       23.83      4.18 o 
  -4   1  11        0.16       -2.50      2.50 o 
  -3   1  11        5.31        2.73      1.08 o 
  -2   1  11      243.62      213.55      6.21 o 
  -1   1  11      489.46      386.52      9.60 o 
   0   1  11       39.40       46.04      3.02 o 
   1   1  11       47.10      110.13     12.40 o 
   2   1  11        9.48       33.34      3.73 o 
   3   1  11       65.44       66.36      5.30 o 
   4   1  11        1.83        4.64      1.72 o 
   5   1  11        0.05        3.71      4.37 o 
  -5   2  11       13.86       17.18      4.73 o 
  -4   2  11        1.39        0.63      2.33 o 
  -3   2  11       10.31        9.14      1.19 o 
  -2   2  11       94.15      105.75      4.23 o 
  -1   2  11       25.63       43.49      2.96 o 
   0   2  11      359.38      470.06     10.58 o 
   1   2  11      141.10      103.22      4.14 o 
   2   2  11       89.77       82.77      3.51 o 
   3   2  11       71.08       63.39      4.31 o 
   4   2  11       25.24       19.07      2.87 o 
   5   2  11        1.03       -1.51      3.29 o 
  -5   3  11       35.04       35.77      6.80 o 
  -4   3  11       18.84       17.01      3.96 o 
  -3   3  11       23.56       14.13      1.76 o 
  -2   3  11        0.92       -0.36      0.92 o 
  -1   3  11      597.28      531.67     11.38 o 
   0   3  11      216.32      221.78      7.68 o 
   1   3  11       31.56      129.31     17.79 o 
   2   3  11        3.47        4.15      0.90 o 
   3   3  11       15.58       11.97      1.23 o 
   4   3  11       14.43        7.43      2.67 o 
   5   3  11        9.34       10.07      3.42 o 
  -5   4  11        4.59        4.29      4.28 o 
  -4   4  11       77.94       88.48      9.26 o 
  -3   4  11      182.79      167.46      6.89 o 
  -2   4  11       54.72       53.50      4.51 o 
  -1   4  11        0.96       44.24     49.06 o 
   0   4  11      536.57      604.27     12.19 o 
   1   4  11      866.66      732.26     17.52 o 
   2   4  11       15.74       18.71      1.95 o 
   3   4  11        3.12        5.73      1.81 o 
   4   4  11        0.34       -0.47      2.76 o 
   5   4  11        5.31        7.72      2.85 o 
  -4   5  11        9.09        7.74      3.12 o 
  -3   5  11        3.80        3.04      1.35 o 
  -2   5  11      273.34      286.07     10.61 o 
  -1   5  11      173.62      155.15      6.28 o 
   0   5  11       19.43       19.94      2.30 o 
   1   5  11       53.00       82.39      4.24 o 
   2   5  11      257.71      253.23      7.59 o 
   3   5  11       13.21       13.32      1.94 o 
   4   5  11        0.77        1.53      3.63 o 
  -4   6  11       32.27       38.58      6.05 o 
  -3   6  11       58.46       59.66      4.54 o 
  -2   6  11        1.10       28.41      5.85 o 
  -1   6  11      384.17      448.09     12.03 o 
   0   6  11      843.50      941.28     15.86 o 
   1   6  11      495.63      495.34     10.88 o 
   2   6  11      422.87      374.30     10.89 o 
   3   6  11       33.51       32.54      3.26 o 
   4   6  11        1.80        2.36      3.34 o 
  -4   7  11        1.19       -3.20      3.53 o 
  -3   7  11       63.31       48.10      5.13 o 
  -2   7  11      316.93      282.88     11.18 o 
  -1   7  11       38.19       32.51      3.70 o 
   0   7  11       16.35       22.74      2.67 o 
   1   7  11        1.73       10.54      1.90 o 
   2   7  11       18.64       43.08      7.40 o 
   3   7  11        0.70        2.56      1.54 o 
   4   7  11       17.26       24.56      5.06 o 
  -4   8  11        6.79        2.77      3.20 o 
  -3   8  11        6.61        7.27      2.01 o 
  -2   8  11        1.06        1.02      1.89 o 
  -1   8  11       22.80       34.38      4.72 o 
   0   8  11      324.59      359.98     12.23 o 
   1   8  11       51.66       54.35      4.38 o 
   2   8  11       39.50       27.11      3.14 o 
   3   8  11        3.06        2.14      3.23 o 
   4   8  11        0.59        1.34      5.21 o 
  -4   9  11        6.70        5.86      3.20 o 
  -3   9  11        0.47        2.02      2.41 o 
  -2   9  11       88.11       66.70      6.44 o 
  -1   9  11      100.31      137.59      9.44 o 
   0   9  11      140.85      142.97      8.49 o 
   1   9  11      139.00      152.71      9.23 o 
   2   9  11       17.05       13.49      3.30 o 
   3   9  11       37.96       40.19      5.00 o 
   4   9  11       13.31       15.56      5.87 o 
  -3  10  11        3.84        4.49      3.66 o 
  -2  10  11        1.37        4.73      3.58 o 
  -1  10  11       15.13        8.22      3.34 o 
   0  10  11        3.37        6.08      1.96 o 
   1  10  11        8.91        9.03      2.70 o 
   2  10  11       20.99       18.41      4.66 o 
   3  10  11        0.02       -2.87      2.87 o 
  -3  11  11        6.82       10.69      3.75 o 
  -2  11  11        0.04        1.35      2.46 o 
  -1  11  11       28.73       27.12      5.78 o 
   0  11  11       10.38        7.49      3.08 o 
   1  11  11       28.60       25.84      5.73 o 
   2  11  11        0.10       -3.59      3.59 o 
   3  11  11       10.97        8.56      4.48 o 
  -2  12  11        0.22       -1.45      3.12 o 
  -1  12  11       24.21       24.62      7.20 o 
   0  12  11        9.94        8.81      4.05 o 
   1  12  11       12.27       15.63      4.40 o 
   2  12  11       20.12       16.15      4.55 o 
  -1  13  11        0.18       -0.78      5.43 o 
   0  13  11        0.14        4.53      5.61 o 
   1  13  11        0.33       -1.18      5.56 o 
  -4   0  12        4.21       -3.54      3.54 o 
  -2   0  12        3.14        7.15      1.86 o 
   0   0  12     1370.12     1488.53     32.07 o 
   2   0  12        4.70        2.15      1.23 o 
   4   0  12        9.46        6.48      3.88 o 
  -5   1  12        1.93        4.58      4.53 o 
  -4   1  12        1.56        1.10      2.40 o 
  -3   1  12        0.56        1.31      0.96 o 
  -2   1  12      864.73      759.23     11.59 o 
  -1   1  12      106.91       94.09      4.43 o 
   0   1  12       17.63       15.37      1.81 o 
   1   1  12        8.30       31.07      2.56 o 
   2   1  12       55.83      162.10     14.34 o 
   3   1  12        0.99        2.67      1.67 o 
   4   1  12        0.59        8.11      2.67 o 
   5   1  12       14.63       17.70      5.40 o 
  -5   2  12       22.01       21.82      3.61 o 
  -4   2  12        3.16        3.81      2.52 o 
  -3   2  12      123.55      122.34      5.91 o 
  -2   2  12       37.43       64.00      4.07 o 
  -1   2  12       22.49       48.62      3.89 o 
   0   2  12      620.00      582.03     11.89 o 
   1   2  12       23.55       39.19      2.82 o 
   2   2  12      287.26      256.28      6.29 o 
   3   2  12        0.26       -0.63      1.37 o 
   4   2  12       13.67       12.02      2.81 o 
   5   2  12        1.01       -3.00      3.00 o 
  -5   3  12        5.93        3.66      5.08 o 
  -4   3  12       21.23       23.65      5.78 o 
  -3   3  12      137.81      127.19      6.21 o 
  -2   3  12       66.17       56.29      4.01 o 
  -1   3  12        0.03       33.21      3.11 o 
   0   3  12        6.30        1.39      1.09 o 
   1   3  12      143.73      116.93      4.95 o 
   2   3  12        8.47       11.58      1.45 o 
   3   3  12       17.10       17.46      1.88 o 
   4   3  12        1.03        5.47      4.44 o 
   5   3  12        3.04        3.14      2.91 o 
  -4   4  12       94.68       98.13     11.03 o 
  -3   4  12      112.54       94.33      5.61 o 
  -2   4  12        3.26       36.02      6.40 o 
  -1   4  12      295.00      272.74      8.51 o 
   0   4  12      339.97      386.60     10.08 o 
   1   4  12       51.55      110.33     10.21 o 
   2   4  12      343.90      301.67      8.64 o 
   3   4  12       49.39       51.52      4.82 o 
   4   4  12        0.25       -2.15      2.15 o 
  -4   5  12       79.76       91.42      9.52 o 
  -3   5  12       52.26       51.35      4.43 o 
  -2   5  12       72.25       93.66      6.45 o 
  -1   5  12      107.80       96.55      5.19 o 
   0   5  12      184.32      165.08      6.80 o 
   1   5  12        0.12       27.82      2.74 o 
   2   5  12      151.51      140.77      6.27 o 
   3   5  12        2.96        1.95      1.39 o 
   4   5  12       52.26       46.94      6.32 o 
  -4   6  12        0.17       -1.13      2.83 o 
  -3   6  12        8.51        3.74      1.56 o 
  -2   6  12        8.59        8.55      2.74 o 
  -1   6  12       34.24       70.48      4.87 o 
   0   6  12        0.22       -0.89      1.11 o 
   1   6  12      193.27      149.30      6.47 o 
   2   6  12       51.40       46.29      3.48 o 
   3   6  12        0.01       -0.65      1.25 o 
   4   6  12        7.87        9.08      3.10 o 
  -4   7  12        0.01       -0.83      4.21 o 
  -3   7  12       66.09       65.18      6.37 o 
  -2   7  12       51.73       57.24      5.29 o 
  -1   7  12       43.23       51.45      5.13 o 
   0   7  12       98.97      103.32      5.96 o 
   1   7  12       60.06       66.68      4.62 o 
   2   7  12       44.88       50.93      4.28 o 
   3   7  12       52.01       50.20      5.34 o 
   4   7  12       12.95       13.93      4.02 o 
  -4   8  12        0.49       -1.31      3.28 o 
  -3   8  12       36.17       38.71      6.13 o 
  -2   8  12       78.61       74.85      6.40 o 
  -1   8  12       65.98       95.82      7.96 o 
   0   8  12       13.17       16.74      2.54 o 
   1   8  12      183.12      158.10      7.75 o 
   2   8  12        4.73        6.76      2.46 o 
   3   8  12       15.64       16.40      3.05 o 
   4   8  12        3.38        4.96      4.07 o 
  -3   9  12        2.48        1.18      4.36 o 
  -2   9  12       12.31       15.66      2.98 o 
  -1   9  12        0.01       -0.08      3.35 o 
   0   9  12      146.18      146.93      8.33 o 
   1   9  12        0.58        0.10      2.24 o 
   2   9  12        9.22        5.08      2.24 o 
   3   9  12        5.45        8.01      2.52 o 
  -3  10  12        0.93        0.29      3.31 o 
  -2  10  12        0.55        0.11      4.77 o 
  -1  10  12       11.37       18.78      4.53 o 
   0  10  12       91.22      112.17      7.98 o 
   1  10  12       40.54       39.92      5.41 o 
   2  10  12        1.34        4.73      4.20 o 
   3  10  12        2.66       -2.31      3.40 o 
  -3  11  12        0.00        7.88      5.20 o 
  -2  11  12        4.25        2.40      3.21 o 
  -1  11  12       44.01       44.93      8.46 o 
   0  11  12      168.27      177.38     14.05 o 
   1  11  12       16.08       20.78      5.38 o 
   2  11  12        9.06        1.20      2.85 o 
   3  11  12        3.19        2.24      2.48 o 
  -2  12  12        3.41        1.07      2.80 o 
  -1  12  12        2.00       -0.17      2.83 o 
   0  12  12        0.14       -1.31      2.84 o 
   1  12  12        4.49        5.11      3.11 o 
   2  12  12        6.51        4.29      4.81 o 
  -1  13  12        5.68        9.98      7.27 o 
   0  13  12        2.48        4.84      4.69 o 
   1  13  12        0.07       -3.80      7.01 o 
  -5   0  13       21.08       36.79     10.35 o 
  -3   0  13        2.84        0.89      1.80 o 
  -1   0  13     1227.04     1159.21     22.58 o 
   1   0  13      898.52      986.84     20.25 o 
   3   0  13       42.94       54.06      8.74 o 
   5   0  13        4.56       12.44      6.50 o 
  -5   1  13        4.06        0.20      4.09 o 
  -4   1  13        9.46       10.70      3.54 o 
  -3   1  13      385.94      388.16     11.71 o 
  -2   1  13       75.64       70.03      4.49 o 
  -1   1  13       66.20       44.00      3.01 o 
   0   1  13       63.37       61.22      4.03 o 
   1   1  13        1.73       10.71      1.52 o 
   2   1  13      130.37      118.98      4.94 o 
   3   1  13       16.74       26.29      2.95 o 
   4   1  13        6.00        7.94      3.08 o 
   5   1  13        1.24        4.21      3.99 o 
  -5   2  13       35.54       42.10      7.83 o 
  -4   2  13       16.10       12.97      4.34 o 
  -3   2  13       33.71       32.51      3.13 o 
  -2   2  13        3.16        1.35      1.00 o 
  -1   2  13      365.63      372.32     10.27 o 
   0   2  13      235.08      288.66      6.56 o 
   1   2  13      306.19      328.11      8.53 o 
   2   2  13        9.12        7.30      1.16 o 
   3   2  13       56.41       50.72      4.29 o 
   4   2  13        0.03        2.15      2.11 o 
  -4   3  13       26.62       24.90      5.33 o 
  -3   3  13       45.65       44.16      3.78 o 
  -2   3  13       39.64       51.56      4.17 o 
  -1   3  13       91.95       77.43      4.13 o 
   0   3  13        2.83        3.00      1.06 o 
   1   3  13       11.77       33.44      2.46 o 
   2   3  13      191.06      158.93      5.66 o 
   3   3  13        4.62        3.31      1.02 o 
   4   3  13        1.89        2.26      2.49 o 
  -4   4  13        6.04        5.72      3.05 o 
  -3   4  13        4.25        1.58      1.60 o 
  -2   4  13        0.49        7.44      2.24 o 
  -1   4  13       50.14       55.54      3.84 o 
   0   4  13      152.09      154.85      5.34 o 
   1   4  13       55.86       53.53      3.43 o 
   2   4  13       63.19       75.81      4.48 o 
   3   4  13       16.04       13.90      1.94 o 
   4   4  13       23.63       23.82      3.98 o 
  -4   5  13        3.70        3.83      2.62 o 
  -3   5  13        2.58        3.56      1.95 o 
  -2   5  13      115.77      115.10      6.67 o 
  -1   5  13       19.10       40.14      3.86 o 
   0   5  13       81.87       66.57      4.59 o 
   1   5  13       94.30       93.81      4.74 o 
   2   5  13        6.29       13.60      2.69 o 
   3   5  13       11.98        8.79      1.16 o 
   4   5  13        1.11        4.23      2.80 o 
  -4   6  13        4.43        3.32      2.71 o 
  -3   6  13        3.62        3.04      2.24 o 
  -2   6  13        0.50       11.62      4.27 o 
  -1   6  13        0.08        1.47      1.34 o 
   0   6  13      175.79      178.15      8.07 o 
   1   6  13        0.00        1.39      1.07 o 
   2   6  13      191.79      184.29      7.61 o 
   3   6  13       24.12       26.12      4.14 o 
   4   6  13        1.76        3.54      3.49 o 
  -4   7  13        7.45        8.14      3.87 o 
  -3   7  13        0.40        3.36      2.37 o 
  -2   7  13        9.31        5.49      2.33 o 
  -1   7  13       24.33       79.78      6.64 o 
   0   7  13      116.39      124.98      7.34 o 
   1   7  13      242.75      220.23      8.96 o 
   2   7  13        0.63        3.76      1.44 o 
   3   7  13       12.92        6.16      1.71 o 
   4   7  13        6.31        5.74      3.30 o 
  -4   8  13        0.00       -2.05      3.95 o 
  -3   8  13        1.54        1.35      2.23 o 
  -2   8  13        4.02        1.90      1.51 o 
  -1   8  13        4.59        1.74      2.01 o 
   0   8  13       43.59       71.97      5.88 o 
   1   8  13       11.74        8.66      1.92 o 
   2   8  13        5.44        8.18      2.22 o 
   3   8  13       13.90       13.56      3.06 o 
   4   8  13       33.42       36.11      7.58 o 
  -3   9  13        0.01       -0.10      3.21 o 
  -2   9  13        0.55        1.10      3.34 o 
  -1   9  13       17.23        7.70      2.39 o 
   0   9  13       65.72       67.10      5.66 o 
   1   9  13        7.23       11.56      2.25 o 
   2   9  13        0.01       -2.44      3.11 o 
   3   9  13       20.89       17.28      3.52 o 
  -3  10  13        0.05       -1.72      3.11 o 
  -2  10  13        4.65        4.84      3.77 o 
  -1  10  13       28.67       24.18      4.45 o 
   0  10  13        1.74        5.43      1.54 o 
   1  10  13        9.99       12.94      4.85 o 
   2  10  13       16.13       17.70      4.49 o 
   3  10  13        0.09       -1.67      3.56 o 
  -2  11  13       25.34       27.56      5.47 o 
  -1  11  13       59.60       46.21      9.02 o 
   0  11  13       33.55       29.51      4.82 o 
   1  11  13        5.61       18.35      8.70 o 
   2  11  13       12.16       18.12      6.29 o 
  -2  12  13        0.00        3.87      3.63 o 
  -1  12  13        0.02       -0.55      3.37 o 
   0  12  13        1.59       -0.83      3.78 o 
   1  12  13       31.05       22.53      3.82 o 
   2  12  13       10.04        3.60      2.70 o 
  -1  13  13       13.10        8.30      5.67 o 
   0  13  13        0.58       -3.98      4.67 o 
   1  13  13       12.27       11.10      5.35 o 
  -4   0  14       25.05       30.42      7.48 o 
  -2   0  14        2.03       11.04     11.01 o 
   0   0  14     1345.90     1524.03     32.08 o 
   2   0  14      478.51      438.20     13.26 o 
   4   0  14        3.70        8.66      6.50 o 
  -4   1  14       37.47       37.62      5.62 o 
  -3   1  14       29.42       24.16      3.11 o 
  -2   1  14       74.24       63.79      4.38 o 
  -1   1  14       91.38       78.44      3.87 o 
   0   1  14      426.11      466.27     11.97 o 
   1   1  14       13.00       28.31      2.44 o 
   2   1  14        6.46       12.35      1.72 o 
   3   1  14       39.88       38.17      3.30 o 
   4   1  14        3.85        9.05      2.12 o 
  -4   2  14        2.30        2.61      3.11 o 
  -3   2  14       85.41       82.92      5.32 o 
  -2   2  14        9.84       28.15      3.11 o 
  -1   2  14      154.63      116.55      5.63 o 
   0   2  14      685.05      702.94     10.22 o 
   1   2  14        0.03       23.28      4.46 o 
   2   2  14      183.52      173.46      6.52 o 
   3   2  14        0.06       -0.67      2.01 o 
   4   2  14        3.36        5.12      2.39 o 
  -4   3  14       19.33       17.93      4.24 o 
  -3   3  14       79.92       77.42      5.39 o 
  -2   3  14       47.17       50.22      4.03 o 
  -1   3  14       65.65       58.01      4.10 o 
   0   3  14        2.44        2.42      1.10 o 
   1   3  14        8.99       21.84      2.40 o 
   2   3  14        9.23        8.70      1.23 o 
   3   3  14       40.62       39.82      2.89 o 
   4   3  14       10.68        7.72      3.85 o 
  -4   4  14        7.62        5.85      3.82 o 
  -3   4  14       47.85       47.34      3.99 o 
  -2   4  14        0.07        0.03      1.21 o 
  -1   4  14      129.19      205.36      7.77 o 
   0   4  14       54.50       54.95      4.02 o 
   1   4  14      431.59      366.95      9.82 o 
   2   4  14        7.12        3.39      0.97 o 
   3   4  14       31.35       31.09      3.45 o 
   4   4  14       21.55       19.88      4.37 o 
  -4   5  14        1.04        3.45      3.56 o 
  -3   5  14        6.29        5.69      2.02 o 
  -2   5  14       11.42       10.80      2.49 o 
  -1   5  14       10.53       23.35      3.47 o 
   0   5  14       62.20       93.74      4.91 o 
   1   5  14       43.29       41.79      3.35 o 
   2   5  14        2.14        0.13      1.23 o 
   3   5  14       16.94       14.00      2.46 o 
   4   5  14        1.78       -0.02      2.76 o 
  -4   6  14        5.72        8.07      4.58 o 
  -3   6  14        3.34        2.82      1.93 o 
  -2   6  14        5.58       11.52      3.16 o 
  -1   6  14       15.97       31.13      4.48 o 
   0   6  14        5.33        4.25      1.74 o 
   1   6  14       64.20       63.09      4.94 o 
   2   6  14       54.31       55.42      4.32 o 
   3   6  14       30.93       36.27      5.17 o 
   4   6  14       58.55       64.49      7.95 o 
  -4   7  14        0.04       -0.09      2.76 o 
  -3   7  14        0.91        0.99      2.48 o 
  -2   7  14       24.27       19.09      3.26 o 
  -1   7  14      107.24       98.60      7.53 o 
   0   7  14        9.57       17.33      2.63 o 
   1   7  14      113.96      112.61      6.70 o 
   2   7  14        1.51        0.57      1.74 o 
   3   7  14        0.17       -2.53      2.60 o 
   4   7  14       29.84       33.68      5.51 o 
  -3   8  14        2.55       -2.32      2.69 o 
  -2   8  14        2.42        1.11      1.84 o 
  -1   8  14       20.58       18.87      3.31 o 
   0   8  14        5.90        2.50      2.18 o 
   1   8  14        5.40       17.27      3.33 o 
   2   8  14        0.24        1.27      1.97 o 
   3   8  14       55.97       48.91      5.76 o 
  -3   9  14        1.45        7.78      2.99 o 
  -2   9  14        5.41       12.58      4.01 o 
  -1   9  14       10.10       11.94      5.56 o 
   0   9  14       12.45       11.83      3.82 o 
   1   9  14       16.99       16.67      3.33 o 
   2   9  14       43.98       44.70      7.16 o 
   3   9  14       21.93       19.85      2.96 o 
  -3  10  14        3.73        7.26      4.61 o 
  -2  10  14        2.70        5.88      2.94 o 
  -1  10  14        4.10        3.23      3.99 o 
   0  10  14        4.45        5.35      2.33 o 
   1  10  14        7.15        7.57      2.85 o 
   2  10  14       11.54       11.89      3.85 o 
   3  10  14        1.65       -3.80      5.30 o 
  -2  11  14        4.05        5.19      4.51 o 
  -1  11  14        0.97        7.07      4.68 o 
   0  11  14        3.53        4.54      3.19 o 
   1  11  14       14.44        7.39      2.97 o 
   2  11  14        5.73        2.85      3.10 o 
  -1  12  14        0.22       14.20      5.28 o 
   0  12  14        1.35        1.09      3.06 o 
   1  12  14       31.75       17.30      4.31 o 
   0  13  14        1.27       -4.29      4.29 o 
  -3   0  15      116.23      127.05      8.41 o 
  -1   0  15      589.48      605.93     17.14 o 
   1   0  15      173.76      182.61     34.02 o 
   3   0  15       21.30       17.90      2.21 o 
  -4   1  15        1.96       -0.74      3.27 o 
  -3   1  15        2.74        0.16      1.46 o 
  -2   1  15       16.93       12.06      1.88 o 
  -1   1  15      418.27      308.45      9.37 o 
   0   1  15       78.32       83.53      4.93 o 
   1   1  15       44.43      100.09     12.73 o 
   2   1  15        0.07       -0.06      1.10 o 
   3   1  15       24.50       34.67      3.29 o 
   4   1  15        3.79        0.15      3.92 o 
  -4   2  15       24.67       30.24      5.40 o 
  -3   2  15       24.35       22.10      3.03 o 
  -2   2  15       10.52       42.77      6.30 o 
  -1   2  15      133.84      144.55      6.90 o 
   0   2  15      172.12      158.02      5.57 o 
   1   2  15       99.33      123.30      5.04 o 
   2   2  15      292.75      256.41      8.27 o 
   3   2  15       15.85       19.97      3.11 o 
   4   2  15        0.32        1.33      2.85 o 
  -4   3  15        3.13       -0.72      4.59 o 
  -3   3  15       46.33       65.86      5.41 o 
  -2   3  15        4.88        5.04      1.56 o 
  -1   3  15       55.02       54.62      4.92 o 
   0   3  15      198.69      237.16      7.97 o 
   1   3  15       18.63       23.27      2.53 o 
   2   3  15        3.36        0.05      1.13 o 
   3   3  15       20.59       14.51      2.23 o 
   4   3  15       59.26       73.36      9.05 o 
  -4   4  15       10.93        6.71      4.00 o 
  -3   4  15       43.97       38.45      4.01 o 
  -2   4  15       16.01       30.89      4.40 o 
  -1   4  15       32.76       42.70      3.99 o 
   0   4  15       90.16       86.17      5.47 o 
   1   4  15       83.57       66.96      3.72 o 
   2   4  15      185.05      182.31      6.93 o 
   3   4  15       28.57       26.43      2.77 o 
   4   4  15        0.38       -1.32      2.82 o 
  -4   5  15        2.72       -2.29      4.35 o 
  -3   5  15        3.23        5.12      2.67 o 
  -2   5  15       45.40       39.16      5.17 o 
  -1   5  15       12.11       26.87      3.79 o 
   0   5  15        8.96        4.95      1.43 o 
   1   5  15       96.45       75.07      4.52 o 
   2   5  15       46.30       52.99      4.09 o 
   3   5  15       29.18       29.28      4.68 o 
   4   5  15       39.17       53.13      7.12 o 
  -4   6  15        0.24       -6.86      6.86 o 
  -3   6  15        0.58        0.94      2.67 o 
  -2   6  15        1.24       29.65      5.69 o 
  -1   6  15        4.57       61.75      6.88 o 
   0   6  15        0.20        1.78      1.81 o 
   1   6  15      173.89      176.59      7.52 o 
   2   6  15      270.02      266.31     10.14 o 
   3   6  15      155.61      144.92     10.28 o 
   4   6  15        5.36        6.02      3.81 o 
  -4   7  15       16.84       20.95      7.13 o 
  -3   7  15        0.00       -0.66      2.47 o 
  -2   7  15       12.42       19.38      4.04 o 
  -1   7  15        0.98       11.88      3.27 o 
   0   7  15       39.31       51.42      6.10 o 
   1   7  15       52.51       44.25      4.69 o 
   2   7  15       49.19       40.53      3.85 o 
   3   7  15        0.14       -1.70      2.62 o 
  -3   8  15        0.20       -1.42      2.97 o 
  -2   8  15       13.66       12.47      2.99 o 
  -1   8  15        7.70        7.29      2.57 o 
   0   8  15        0.94        3.87      2.22 o 
   1   8  15       28.66       24.04      3.56 o 
   2   8  15        4.27        4.01      2.69 o 
   3   8  15        1.38        2.00      2.03 o 
  -3   9  15        0.66        1.76      3.13 o 
  -2   9  15        5.29        8.74      3.10 o 
  -1   9  15       12.23       18.98      3.97 o 
   0   9  15      158.06      197.60     13.35 o 
   1   9  15       63.82       49.23      6.20 o 
   2   9  15        2.26        5.06      5.62 o 
   3   9  15       33.74       33.63      5.87 o 
  -2  10  15        0.24        7.18      2.94 o 
  -1  10  15       12.56       11.33      3.30 o 
   0  10  15       23.47       13.57      3.06 o 
   1  10  15        1.73       -0.29      3.05 o 
   2  10  15       21.81       10.17      3.65 o 
  -2  11  15        2.89        8.92      5.89 o 
  -1  11  15        1.99        0.29      3.82 o 
   0  11  15        0.07        3.24      4.53 o 
   1  11  15       11.27        6.72      3.61 o 
   2  11  15        0.37       -0.17      3.23 o 
  -1  12  15        9.82       13.44      6.56 o 
   0  12  15        4.01        7.09      6.89 o 
   1  12  15       28.33       30.80      5.24 o 
  -4   0  16       26.57       25.92      5.20 o 
  -2   0  16       69.96       86.29      7.91 o 
   0   0  16      957.82      968.93     27.47 o 
   2   0  16       63.40       67.66      5.78 o 
   4   0  16       53.31       64.16     10.26 o 
  -4   1  16        0.77        5.86      4.05 o 
  -3   1  16       37.50       43.15      4.32 o 
  -2   1  16       22.96       23.27      2.63 o 
  -1   1  16      310.64      256.52     10.01 o 
   0   1  16      489.56      546.49     13.98 o 
   1   1  16       51.69      120.64      6.08 o 
   2   1  16        3.30        4.85      1.55 o 
   3   1  16        0.74        1.80      1.46 o 
   4   1  16       70.42       85.72     11.05 o 
  -4   2  16        3.33        1.88      3.09 o 
  -3   2  16        5.26        7.32      2.37 o 
  -2   2  16       16.65       42.56      5.26 o 
  -1   2  16      264.19      301.86     11.24 o 
   0   2  16       56.50       58.75      4.41 o 
   1   2  16      303.96      325.48      8.65 o 
   2   2  16      235.58      206.08      8.00 o 
   3   2  16       14.41       13.69      2.30 o 
   4   2  16       20.09       17.19      4.73 o 
  -4   3  16        5.01        2.76      3.65 o 
  -3   3  16       70.75       68.17      6.03 o 
  -2   3  16        5.77       19.76      2.77 o 
  -1   3  16       80.26      137.34      8.67 o 
   0   3  16       35.75       44.00      3.22 o 
   1   3  16      343.55      269.90      9.07 o 
   2   3  16      151.66      124.20      6.17 o 
   3   3  16       18.94       18.36      3.40 o 
   4   3  16        5.89        8.19      4.06 o 
  -4   4  16        1.47       -2.90      5.34 o 
  -3   4  16       28.17       32.83      4.43 o 
  -2   4  16        8.68       35.27      5.12 o 
  -1   4  16        3.32       14.80     57.36 o 
   0   4  16       28.09       19.91      2.82 o 
   1   4  16      689.00      575.64     14.60 o 
   2   4  16      312.58      265.99      8.08 o 
   3   4  16        4.51        2.07      2.14 o 
   4   4  16        0.00       -4.08      4.08 o 
  -4   5  16       13.45       13.94      3.71 o 
  -3   5  16       36.17       26.40      3.82 o 
  -2   5  16       15.99       22.85      3.54 o 
  -1   5  16      138.77       98.66      7.58 o 
   0   5  16       21.77       16.01      3.06 o 
   1   5  16       21.72       36.60      4.53 o 
   2   5  16       36.47       27.08      2.38 o 
   3   5  16      105.54      116.64      8.92 o 
   4   5  16        6.36        2.84      3.04 o 
  -4   6  16        0.89        3.31      4.45 o 
  -3   6  16        5.32        4.29      2.10 o 
  -2   6  16       14.72       10.76      2.29 o 
  -1   6  16        6.30       37.98      5.30 o 
   0   6  16        0.65        1.14      1.46 o 
   1   6  16      109.66      108.54      6.60 o 
   2   6  16       38.92       25.48      2.99 o 
   3   6  16        1.59        0.71      2.45 o 
  -3   7  16        9.13       10.90      2.47 o 
  -2   7  16       15.06       11.34      3.89 o 
  -1   7  16      147.87      127.09      9.51 o 
   0   7  16       29.34       34.43      6.00 o 
   1   7  16       30.10       49.22      5.32 o 
   2   7  16        7.41        6.38      2.25 o 
   3   7  16        3.26       -3.24      3.24 o 
  -3   8  16        0.81       -0.07      2.35 o 
  -2   8  16       18.64       12.61      4.03 o 
  -1   8  16       41.53       52.87      6.68 o 
   0   8  16       50.23       59.30      7.73 o 
   1   8  16       57.62       50.56      6.36 o 
   2   8  16        2.25        5.25      2.37 o 
   3   8  16       54.39       54.54      6.36 o 
  -3   9  16        7.68        9.52      3.63 o 
  -2   9  16        2.77       -3.42      3.92 o 
  -1   9  16       20.09       20.33      4.64 o 
   0   9  16       13.11       11.87      2.64 o 
   1   9  16        3.80        9.54      3.27 o 
   2   9  16       15.42       14.23      4.06 o 
   3   9  16        4.22        7.47      3.54 o 
  -2  10  16        1.72        7.15      2.81 o 
  -1  10  16        0.93        4.16      3.53 o 
   0  10  16        0.70       -1.42      3.56 o 
   1  10  16       19.64       14.91      3.82 o 
   2  10  16        2.71        2.41      2.93 o 
  -2  11  16        2.74        6.38      4.48 o 
  -1  11  16        6.29        8.71      4.75 o 
   0  11  16        6.45        5.99      3.75 o 
   1  11  16       23.83       17.53      5.66 o 
   0  12  16        6.22       11.57      3.87 o 
  -3   0  17       15.62       13.82      4.63 o 
  -1   0  17       99.02      136.66     25.42 o 
   1   0  17      520.59      478.63     21.44 o 
   3   0  17      173.68      198.52     24.00 o 
  -4   1  17       13.05       15.09      3.83 o 
  -3   1  17       71.02       56.46      5.52 o 
  -2   1  17        8.20       12.92      1.97 o 
  -1   1  17      209.74      220.61      9.53 o 
   0   1  17       50.78       43.17      3.34 o 
   1   1  17      114.50      165.40      7.19 o 
   2   1  17        4.73        4.16      1.37 o 
   3   1  17       85.46       90.07      7.24 o 
   4   1  17        3.12        1.30      3.95 o 
  -4   2  17        8.21       11.51      3.65 o 
  -3   2  17        5.03        4.27      1.91 o 
  -2   2  17      149.51      137.28      8.05 o 
  -1   2  17      196.29      239.79     10.35 o 
   0   2  17       35.52       25.33      3.05 o 
   1   2  17      369.23      333.86     10.69 o 
   2   2  17       19.21       25.22      3.46 o 
   3   2  17       19.13       17.76      3.06 o 
   4   2  17       25.72       17.22      4.71 o 
  -4   3  17        4.10        3.66      4.17 o 
  -3   3  17       29.15       33.19      5.40 o 
  -2   3  17      108.80       76.87      5.49 o 
  -1   3  17       66.69      153.84     10.20 o 
   0   3  17      255.97      279.17      8.43 o 
   1   3  17      375.65      325.96      9.92 o 
   2   3  17       12.22       18.68      2.73 o 
   3   3  17       37.56       35.40      4.30 o 
   4   3  17        4.95        8.80      4.34 o 
  -4   4  17        0.20        1.73      3.71 o 
  -3   4  17        9.61        7.60      2.66 o 
  -2   4  17       18.35       17.20      3.90 o 
  -1   4  17        7.15       44.52     66.53 o 
   0   4  17      224.11      281.60     12.45 o 
   1   4  17      735.55      613.35     14.54 o 
   2   4  17       66.68       46.06      3.62 o 
   3   4  17        0.01       -0.91      1.58 o 
   4   4  17       11.66        9.81      3.70 o 
  -4   5  17        0.05        4.88      3.42 o 
  -3   5  17        1.38        0.01      2.89 o 
  -2   5  17       62.75       52.92      5.42 o 
  -1   5  17       68.54       53.60      5.33 o 
   0   5  17       28.22       20.45      3.06 o 
   1   5  17        3.11       21.53      3.62 o 
   2   5  17       15.14       12.57      2.14 o 
   3   5  17        0.36        0.15      1.69 o 
  -3   6  17        0.03       -2.20      2.20 o 
  -2   6  17        0.74        7.22      2.74 o 
  -1   6  17        0.35        3.42      3.64 o 
   0   6  17      167.62      167.84     12.78 o 
   1   6  17        1.45        4.74      1.67 o 
   2   6  17       90.21       84.74      6.30 o 
   3   6  17        0.27       -2.02      2.02 o 
  -3   7  17        0.61        0.67      3.66 o 
  -2   7  17       59.92       54.94      7.34 o 
  -1   7  17       43.71       40.78      5.04 o 
   0   7  17       36.02       22.04      3.60 o 
   1   7  17       10.50       21.09      3.34 o 
   2   7  17       63.26       59.35      5.86 o 
   3   7  17        2.04        4.13      3.07 o 
  -3   8  17       14.66       17.34      4.76 o 
  -2   8  17        1.13        3.98      3.63 o 
  -1   8  17        4.08        3.13      2.88 o 
   0   8  17       30.21       24.42      6.24 o 
   1   8  17        3.30        1.91      1.69 o 
   2   8  17       20.12       17.18      3.89 o 
   3   8  17       34.19       34.29      6.06 o 
  -2   9  17       10.65        4.85      3.03 o 
  -1   9  17       13.49       10.41      4.26 o 
   0   9  17        7.38        9.50      3.88 o 
   1   9  17        0.13        0.96      3.03 o 
   2   9  17        8.39        9.85      5.82 o 
  -2  10  17        5.94        9.40      3.02 o 
  -1  10  17       20.16       20.80      5.49 o 
   0  10  17       12.25       18.02      4.15 o 
   1  10  17        6.10        9.10      4.05 o 
   2  10  17       10.67       12.08      4.69 o 
  -1  11  17        2.84        6.36      3.70 o 
   0  11  17        4.83        2.97      3.63 o 
   1  11  17        2.55        1.66      3.69 o 
  -4   0  18        1.32       -5.87      7.82 o 
  -2   0  18      122.26      131.94     10.17 o 
   0   0  18      505.98      514.38     23.70 o 
   2   0  18       34.68       47.78      6.37 o 
   4   0  18        0.86       -0.16      6.25 o 
  -4   1  18       31.70       25.51      4.34 o 
  -3   1  18        1.58        1.54      1.48 o 
  -2   1  18      124.60      114.34      6.77 o 
  -1   1  18      352.83      318.49     13.06 o 
   0   1  18      284.20      297.90     12.82 o 
   1   1  18       59.92      138.13      6.75 o 
   2   1  18       55.01       58.42      4.72 o 
   3   1  18        5.27        6.34      2.60 o 
   4   1  18       16.41        2.33      3.75 o 
  -4   2  18        0.76       -0.58      3.76 o 
  -3   2  18       89.26       87.94      8.96 o 
  -2   2  18      145.42      139.26      8.44 o 
  -1   2  18      117.25      182.31     10.39 o 
   0   2  18     1010.80     1152.90     25.34 o 
   1   2  18      455.72      352.39     11.23 o 
   2   2  18        5.65       15.47      2.82 o 
   3   2  18       47.80       40.21      6.48 o 
   4   2  18        4.41       15.01      6.78 o 
  -4   3  18        0.25        7.44      3.70 o 
  -3   3  18        6.22        4.31      3.24 o 
  -2   3  18       97.49       86.88      7.12 o 
  -1   3  18        6.76        2.61      2.10 o 
   0   3  18       13.20       16.81      2.89 o 
   1   3  18        1.90        1.85      1.31 o 
   2   3  18       32.40       31.92      3.52 o 
   3   3  18        8.85        6.95      2.98 o 
   4   3  18        2.39        2.02      4.20 o 
  -4   4  18        0.55       -2.16      4.88 o 
  -3   4  18       23.57       19.98      4.39 o 
  -2   4  18      213.01      171.42      9.87 o 
  -1   4  18       15.38       11.12      3.68 o 
   0   4  18       31.42       39.21      3.71 o 
   1   4  18        9.98       10.93      1.96 o 
   2   4  18        0.97       12.91      2.70 o 
   3   4  18       67.17       63.42      8.85 o 
  -3   5  18       24.81       14.84      3.68 o 
  -2   5  18       84.98       76.24      7.37 o 
  -1   5  18       13.16       29.98      6.13 o 
   0   5  18       67.91       75.52      7.38 o 
   1   5  18       85.10       71.01      5.96 o 
   2   5  18        2.72        7.21      2.20 o 
   3   5  18        0.05        2.75      2.93 o 
  -3   6  18        1.32       -0.72      2.50 o 
  -2   6  18        0.01        2.59      1.78 o 
  -1   6  18       35.64       63.22      6.44 o 
   0   6  18       17.62       14.20      3.56 o 
   1   6  18      171.44      158.49     12.88 o 
   2   6  18       40.82       36.42      4.32 o 
   3   6  18       26.65       30.84      7.37 o 
  -3   7  18        0.70        1.15      4.94 o 
  -2   7  18        2.43        3.99      3.17 o 
  -1   7  18        2.95       12.67      3.35 o 
   0   7  18        0.78       -0.81      2.67 o 
   1   7  18       60.91       45.04      7.64 o 
   2   7  18        0.59        1.73      2.84 o 
   3   7  18       16.46       16.60      4.65 o 
  -3   8  18       14.16       17.04      5.06 o 
  -2   8  18        0.00        8.64      3.92 o 
  -1   8  18       12.06       23.03      5.38 o 
   0   8  18        2.07        4.57      4.03 o 
   1   8  18       30.76       24.78      4.81 o 
   2   8  18       29.28       41.24      8.43 o 
  -2   9  18        2.77        8.21      4.40 o 
  -1   9  18        6.26       13.56      4.79 o 
   0   9  18        0.57        0.36      2.74 o 
   1   9  18       13.11       11.58      3.43 o 
   2   9  18       12.94       17.68      4.95 o 
  -1  10  18        0.18       -0.53      3.67 o 
   0  10  18       21.71       21.67      4.59 o 
   1  10  18        0.19       -2.51      3.79 o 
   0  11  18        1.22       -3.50      3.79 o 
  -3   0  19       10.59        0.91      3.81 o 
  -1   0  19      338.88      273.84     22.10 o 
   1   0  19       24.20       51.55     25.24 o 
   3   0  19      100.91      117.01     14.48 o 
  -4   1  19        0.52       -4.92      5.00 o 
  -3   1  19       89.29       81.40      7.00 o 
  -2   1  19        0.08        6.17      1.91 o 
  -1   1  19      164.78      164.22      9.45 o 
   0   1  19       68.24       78.25      6.77 o 
   1   1  19       96.43      110.48      5.70 o 
   2   1  19       49.58       45.98      4.52 o 
   3   1  19       18.32        7.50      3.42 o 
  -4   2  19        2.44        5.94      4.39 o 
  -3   2  19        0.05       -0.16      2.54 o 
  -2   2  19        1.89        7.26      2.77 o 
  -1   2  19      243.63      218.41     11.47 o 
   0   2  19       49.72       57.89      6.58 o 
   1   2  19       34.87      101.22      6.27 o 
   2   2  19       85.79       79.82      6.34 o 
   3   2  19        3.37        4.17      2.69 o 
  -3   3  19       86.33       96.44      9.88 o 
  -2   3  19       35.03       36.83      5.33 o 
  -1   3  19        2.94       14.91      3.24 o 
   0   3  19       22.09       40.68      5.44 o 
   1   3  19       64.62       57.08      4.10 o 
   2   3  19       39.35       29.03      4.30 o 
   3   3  19        4.15        4.53      4.50 o 
  -3   4  19      107.73      120.77     11.31 o 
  -2   4  19       77.98       86.67      9.29 o 
  -1   4  19       43.84       49.07      6.65 o 
   0   4  19      172.89      216.80      8.78 o 
   1   4  19       62.41       61.83      4.82 o 
   2   4  19       61.44       72.49      6.37 o 
   3   4  19        5.97        6.72      6.04 o 
  -3   5  19        5.71        1.69      2.53 o 
  -2   5  19        6.31        2.37      3.37 o 
  -1   5  19        0.01        5.41      5.10 o 
   0   5  19       66.04       63.59      6.97 o 
   1   5  19        2.22       -0.14      1.88 o 
   2   5  19        6.10        7.42      2.47 o 
   3   5  19       22.47       23.25      5.31 o 
  -3   6  19       17.52       18.51      3.08 o 
  -2   6  19       21.39       47.48      9.31 o 
  -1   6  19        0.93       -0.24      3.17 o 
   0   6  19       77.52       89.12      8.92 o 
   1   6  19        0.29       -0.68      2.09 o 
   2   6  19      178.72      171.01     10.93 o 
   3   6  19       10.03        5.86      4.31 o 
  -3   7  19        1.28       -4.74      4.74 o 
  -2   7  19        4.97        1.67      3.44 o 
  -1   7  19       28.87       24.21      4.39 o 
   0   7  19      226.74      252.26     16.86 o 
   1   7  19       11.88        8.17      3.98 o 
   2   7  19        0.85        5.64      3.22 o 
  -2   8  19        0.55        8.24      4.51 o 
  -1   8  19        1.25        0.41      2.60 o 
   0   8  19        0.02       -0.83      2.56 o 
   1   8  19        1.06       -1.20      2.81 o 
   2   8  19       10.96       10.94      4.54 o 
  -2   9  19        5.50        8.66      4.38 o 
  -1   9  19        0.34        2.07      5.07 o 
   0   9  19       68.76       76.73      9.64 o 
   1   9  19        0.57       -0.38      4.48 o 
   2   9  19        0.92        7.22      3.90 o 
  -1  10  19        2.67       10.23      4.40 o 
   0  10  19        0.47        7.23      3.76 o 
   1  10  19       25.63       17.90      6.09 o 
  -2   0  20       67.28       96.58     10.31 o 
   0   0  20      371.88      391.13     21.86 o 
   2   0  20      205.89      216.14     15.51 o 
  -3   1  20        0.03       -2.18      2.18 o 
  -2   1  20       81.99       74.61      7.25 o 
  -1   1  20      146.33      139.29      8.64 o 
   0   1  20        1.16        2.03      1.80 o 
   1   1  20       13.76       48.66      5.53 o 
   2   1  20        0.15        6.63      3.15 o 
   3   1  20        9.21        6.12      2.90 o 
  -3   2  20        3.25        3.10      2.25 o 
  -2   2  20        1.11        8.28      3.46 o 
  -1   2  20      154.21      150.57      9.74 o 
   0   2  20        1.94        2.74      2.88 o 
   1   2  20      119.22      141.67      9.34 o 
   2   2  20      107.87      111.87      7.94 o 
   3   2  20        0.52        0.84      2.41 o 
  -3   3  20       20.21       29.58      5.85 o 
  -2   3  20       56.67       48.11      6.14 o 
  -1   3  20        1.12        4.16      1.95 o 
   0   3  20       15.88       21.29      3.74 o 
   1   3  20       26.23       19.10      3.11 o 
   2   3  20       95.73       86.31      7.11 o 
   3   3  20        0.71        4.51      5.58 o 
  -3   4  20       60.56       49.48      6.85 o 
  -2   4  20       62.60       49.41      6.67 o 
  -1   4  20       71.08       84.89      9.01 o 
   0   4  20       10.04        8.45      2.27 o 
   1   4  20       91.85       89.06      6.90 o 
   2   4  20        3.99        9.79      2.61 o 
   3   4  20        0.00        1.59      4.12 o 
  -3   5  20       25.89       23.01      5.61 o 
  -2   5  20        3.98        7.06      4.23 o 
  -1   5  20       61.92       35.45      6.37 o 
   0   5  20       81.48       95.84      7.64 o 
   1   5  20        3.43       19.55      3.62 o 
   2   5  20       99.23       82.82      7.20 o 
   3   5  20        7.34        8.23      2.96 o 
  -3   6  20       14.94       11.40      3.32 o 
  -2   6  20       33.17       34.69      6.87 o 
  -1   6  20        5.51        5.17      3.73 o 
   0   6  20       24.81       23.59      4.66 o 
   1   6  20       19.80       18.62      3.53 o 
   2   6  20        1.68        2.74      2.84 o 
  -2   7  20        7.57       11.49      3.69 o 
  -1   7  20       91.37       51.90      8.11 o 
   0   7  20        0.75        2.53      3.31 o 
   1   7  20        1.12       17.58      5.65 o 
   2   7  20        3.97        2.25      2.79 o 
  -2   8  20        0.01        0.63      3.00 o 
  -1   8  20        0.97        6.21      4.14 o 
   0   8  20       20.17       22.62      4.45 o 
   1   8  20       32.07       29.74      6.04 o 
   2   8  20        2.94        5.96      4.08 o 
  -1   9  20       17.01        8.33      6.14 o 
   0   9  20       13.24       15.99      4.19 o 
   1   9  20        5.88        4.07      3.50 o 
   0  10  20        0.74       -2.19      5.60 o 
  -3   0  21       27.91       24.87      5.61 o 
  -1   0  21      114.19      155.56     17.92 o 
   1   0  21      296.71      274.12     18.56 o 
   3   0  21       15.13       22.61      6.82 o 
  -3   1  21        0.85       -1.16      2.17 o 
  -2   1  21       12.84        8.86      2.63 o 
  -1   1  21       73.08       82.96      9.03 o 
   0   1  21       18.40       22.55      3.58 o 
   1   1  21       16.06       32.86      4.51 o 
   2   1  21        7.51        8.31      2.20 o 
   3   1  21        2.40        8.36      2.57 o 
  -3   2  21        0.81        3.42      3.49 o 
  -2   2  21       19.99       23.18      4.33 o 
  -1   2  21        0.07       48.40      5.81 o 
   0   2  21        3.65        1.02      1.30 o 
   1   2  21      157.49      145.83      9.73 o 
   2   2  21       82.81       73.75      6.66 o 
   3   2  21        9.72        9.46      4.12 o 
  -3   3  21        0.68       -0.12      3.81 o 
  -2   3  21       48.03       43.53      5.75 o 
  -1   3  21       10.37       42.84      5.62 o 
   0   3  21       12.26       11.75      2.90 o 
   1   3  21      144.33      117.26      8.82 o 
   2   3  21        0.84        6.19      2.71 o 
   3   3  21        3.26        1.64      3.08 o 
  -3   4  21        6.16        4.78      4.94 o 
  -2   4  21        4.49        5.36      3.90 o 
  -1   4  21        0.61        0.28      3.55 o 
   0   4  21       51.82       65.94      5.74 o 
   1   4  21        8.01        6.10      2.03 o 
   2   4  21        4.67        7.91      2.88 o 
   3   4  21       19.87       15.73      5.32 o 
  -3   5  21       13.58       12.02      2.47 o 
  -2   5  21        0.29       -2.39      2.39 o 
  -1   5  21       12.28       11.02      4.01 o 
   0   5  21        6.66        5.81      2.41 o 
   1   5  21       22.79       22.15      3.97 o 
   2   5  21        0.71       -1.41      3.25 o 
  -2   6  21        6.16        6.37      2.43 o 
  -1   6  21       51.52       45.35      7.09 o 
   0   6  21        1.57        7.03      2.75 o 
   1   6  21       29.29       31.61      4.56 o 
   2   6  21        5.23       11.08      3.66 o 
  -2   7  21        2.77        3.03      3.70 o 
  -1   7  21        2.05        6.90      6.07 o 
   0   7  21        2.59        5.83      2.40 o 
   1   7  21       23.14       14.01      4.24 o 
   2   7  21        3.25       -1.74      3.25 o 
  -1   8  21       18.31       14.43      4.14 o 
   0   8  21        0.04        1.33      2.89 o 
   1   8  21        6.32        9.22      4.50 o 
   0   9  21        5.35        8.57      4.99 o 
  -2   0  22        2.45       19.50      7.84 o 
   0   0  22      101.92      110.61     12.27 o 
   2   0  22       82.62       71.68     11.36 o 
  -3   1  22        0.00       -1.00      3.01 o 
  -2   1  22       35.81       38.25      6.28 o 
  -1   1  22       28.12       24.67      5.49 o 
   0   1  22      116.27      127.56     10.16 o 
   1   1  22        0.13        3.48      2.51 o 
   2   1  22       20.85       11.63      4.39 o 
   3   1  22        0.39        2.19      2.76 o 
  -3   2  22        0.43        1.91      3.42 o 
  -2   2  22       33.20       34.35      6.43 o 
  -1   2  22       22.41       40.06      7.05 o 
   0   2  22       58.22       65.86      7.09 o 
   1   2  22       67.71       65.70      6.70 o 
   2   2  22       28.02       30.53      5.25 o 
   3   2  22        4.57        7.38      3.43 o 
  -3   3  22        0.68        1.78      5.49 o 
  -2   3  22        1.55        4.69      3.54 o 
  -1   3  22        2.56        5.17      3.72 o 
   0   3  22       19.56       16.83      2.90 o 
   1   3  22        5.71        7.77      2.62 o 
   2   3  22        0.38       -2.32      2.92 o 
  -2   4  22        6.24        5.34      3.05 o 
  -1   4  22        1.08       17.31      3.69 o 
   0   4  22        0.03       -0.75      2.49 o 
   1   4  22       75.22       64.84      6.93 o 
   2   4  22       12.53       16.08      4.54 o 
  -2   5  22       16.88       20.03      5.69 o 
  -1   5  22       14.42       20.19      5.08 o 
   0   5  22       13.50       12.92      3.25 o 
   1   5  22       31.68       31.16      4.24 o 
   2   5  22        1.53       -0.51      2.60 o 
  -2   6  22        2.74        2.45      3.89 o 
  -1   6  22        7.37        9.12      3.03 o 
   0   6  22        5.24        6.95      2.80 o 
   1   6  22        2.23        7.38      2.88 o 
   2   6  22        0.01       -3.17      3.96 o 
  -1   7  22       22.07       20.61      5.56 o 
   0   7  22        1.87        3.53      2.81 o 
   1   7  22        5.57       15.27      4.47 o 
  -1   8  22        2.80        5.00      4.29 o 
   0   8  22        0.49        3.13      4.16 o 
  -1   0  23        0.57       17.47      7.13 o 
   1   0  23       70.66       57.19      8.52 o 
  -2   1  23        2.71        2.45      3.61 o 
  -1   1  23       32.72       51.15      7.27 o 
   0   1  23       11.88       17.77      3.98 o 
   1   1  23       63.77       62.05      6.43 o 
   2   1  23        0.14       -0.76      3.72 o 
  -2   2  23        6.12        3.02      3.45 o 
  -1   2  23        3.48        7.71      3.10 o 
   0   2  23        1.63        1.52      2.47 o 
   1   2  23       60.31       57.39      6.30 o 
   2   2  23        0.01        0.16      3.49 o 
  -2   3  23        3.43        2.14      3.01 o 
  -1   3  23       35.27       27.47      4.96 o 
   0   3  23       33.40       40.28      5.93 o 
   1   3  23       24.78       33.09      4.82 o 
   2   3  23        7.04        8.07      3.67 o 
  -2   4  23        0.00        3.71      4.81 o 
  -1   4  23        4.54       11.35      3.64 o 
   0   4  23       25.83       25.17      4.45 o 
   1   4  23        0.81       -1.65      2.71 o 
   2   4  23       10.71       12.45      4.33 o 
  -2   5  23        1.27       -1.00      4.25 o 
  -1   5  23        2.53       -0.37      3.36 o 
   0   5  23       17.49       16.45      3.00 o 
   1   5  23        1.50        0.70      2.88 o 
   2   5  23        1.28        2.77      4.09 o 
  -1   6  23        1.68        7.10      3.62 o 
   0   6  23        8.71       15.80      3.53 o 
   1   6  23        0.45       -1.22      3.97 o 
  -1   7  23        0.26       -1.66      3.72 o 
   0   7  23        0.03        3.53      3.30 o 
  -2   0  24        0.00        1.64      4.35 o 
   0   0  24       23.18       22.79      6.71 o 
   2   0  24        4.05       -0.52      4.29 o 
  -2   1  24        4.89        0.19      4.19 o 
  -1   1  24        9.52        7.54      3.11 o 
   0   1  24       48.59       60.32      7.17 o 
   1   1  24       14.87       11.82      2.47 o 
   2   1  24        9.92        9.85      4.33 o 
  -2   2  24        0.08       -3.00      3.00 o 
  -1   2  24        0.26       -3.88      3.88 o 
   0   2  24       19.49       23.81      4.70 o 
   1   2  24        5.89        4.69      2.91 o 
   2   2  24        0.67        1.93      3.61 o 
  -2   3  24        5.13       10.59      5.14 o 
  -1   3  24       13.30       18.18      4.74 o 
   0   3  24       34.10       33.80      5.13 o 
   1   3  24       47.46       40.92      5.58 o 
   2   3  24        2.12        5.29      3.18 o 
  -1   4  24        2.40       11.29      3.77 o 
   0   4  24        1.25        0.98      2.66 o 
   1   4  24       19.97       28.52      4.52 o 
  -1   5  24        1.11        5.04      3.98 o 
   0   5  24        9.39       11.02      2.82 o 
   1   5  24        0.03        5.15      2.97 o 
   0   6  24        0.02       -2.03      4.17 o 
  -1   0  25        5.04       19.80     13.85 o 
   1   0  25       35.11       23.13      5.00 o 
  -1   1  25       28.99       23.53      8.44 o 
   0   1  25        9.35       15.81      4.49 o 
   1   1  25        0.12        8.17      2.94 o 
  -1   2  25        1.43        3.40      4.73 o 
   0   2  25        3.10        6.04      2.57 o 
   1   2  25        2.04        0.23      4.10 o 
  -1   3  25       13.09       11.85      3.44 o 
   0   3  25        3.59        2.59      2.84 o 
   1   3  25        0.08        2.28      2.55 o 
  -1   4  25        1.53        8.94      3.77 o 
   0   4  25       10.54       24.85      4.97 o 
   0   0  26       10.44       19.36      6.97 o 
   0   1  26       13.84       21.16      5.30 o 
   0   2  26        0.89        2.32      3.70 o 
                                                 
